# Supplementary material for: (2S,4S)-2-[(S,E)-2-Bromo-1-nitro­methyl-3-phenyl­all­yl]-4-methyl­cyclo­hexa­none
Source: Acta Crystallogr Sect E Struct Rep Online. 2012 Mar 31;68(Pt 4):o1253. doi: 10.1107/S1600536812013098 (PMC3344181; doi:10.1107/S1600536812013098)
Supplement: Supplementary file 1 [file e-68-o1253-sup1.cif]

##############################################################################
#                                                                            #
# This CIF contains the data in a paper accepted for publication in          #
# Acta Crystallographica Section E. It conforms to the requirements of       #
# Notes for Authors for Acta Crystallographica Section E, and has been       #
# peer reviewed under the auspices of the IUCr Commission on Journals.       #
#                                                                            #
# Full details of the Crystallographic Information File format               #
# are given in the paper "The Crystallographic Information File (CIF):       #
# a New Standard Archive File for Crystallography" by S. R. Hall, F. H.      #
# Allen and I. D. Brown [Acta Cryst. (1991), A47, 655-685].                  #
#                                                                            #
# The current version of the core CIF dictionary is obtainable from          #
# ftp://ftp.iucr.org/pub/cif_core.dic.                                       #
#                                                                            #
# Software is freely available for graphical display of the structure(s)     #
# in this CIF. For information consult the CIF software page                 #
# http://www.iucr.org/resources/cif/software.                                #
#                                                                            #
# This file may be used for bona fide research purposes within the           #
# scientific community so long as proper attribution is given to the journal # 
# article from which it was obtained.                                        #
#                                                                            #
##############################################################################
data_global
_audit_creation_method     'by CrystalStructure 3.7.0'
_journal_date_recd_electronic     2012-03-15
_journal_date_accepted     2012-03-26
_journal_name_full     'Acta Crystallographica, Section E'
_journal_year     2012
_journal_volume     68
_journal_issue      4
_journal_page_first     o1253
_journal_page_last     o1253
_journal_paper_category     QO
_journal_paper_doi     10.1107/S1600536812013098
_journal_coeditor_code     BH2424
_publ_contact_author_name     'Mr Xia Ai-Bao'
_publ_contact_author_address
;
State Key Laboratory Breeding Base of Green Chemistry-Synthesis Technology
Zhejiang University of Technology
Hangzhou 310014
People's Republic of China
;
_publ_contact_author_email     xiaaibao@zjut.edu.cn
_publ_contact_author_fax     '86 571 88320066'
_publ_contact_author_phone     '86 571 88320609'
_publ_section_title
;\
(2<i>S</i>,4<i>S</i>)-2-[(<i>S</i>,<i>E</i>)-2-Bromo-1-nitromethyl-3-\
phenylallyl]-4-methylcyclohexanone
;
loop_
    _publ_author_name
    _publ_author_address
    "Long Zhao"
;
State Key Laboratory Breeding Base of Green Chemistry-Synthesis Technology
Zhejiang University of Technology
Hangzhou 310014
People's Republic of China
;
    "Chao Wu"
;
State Key Laboratory Breeding Base of Green Chemistry-Synthesis Technology
Zhejiang University of Technology
Hangzhou 310014
People's Republic of China
;
    "Wen-Zeng Weng"
;
Hangzhou Jiuyuan Gene Engineering Company Limited
Hangzhou 310014
People's Republic of China
;
    "Chu-Xia Yan"
;
Hangzhou Jiuyuan Gene Engineering Company Limited
Hangzhou 310014
People's Republic of China
;
    "Ai-Bao Xia"
;
State Key Laboratory Breeding Base of Green Chemistry-Synthesis Technology
Zhejiang University of Technology
Hangzhou 310014
People's Republic of China
;
data_I
_chemical_name_systematic
;
(2<i>S</i>,4<i>S</i>)-2-[(<i>S</i>,<i>E</i>)-2-Bromo-1-nitromethyl-
3-phenylallyl]-4-methylcyclohexanone
;
_chemical_name_common     ?
_chemical_formula_moiety     'C17 H20 Br N O3'
_chemical_formula_sum     'C17 H20 Br N O3'
_chemical_formula_iupac     'C17 H20 Br N O3'
_chemical_formula_weight     366.25
_chemical_melting_point     ?
_symmetry_cell_setting     orthorhombic
_symmetry_space_group_name_H-M     'P 21 21 21'
_symmetry_space_group_name_Hall     'P 2ac 2ab'
loop_
    _symmetry_equiv_pos_as_xyz
    'x, y, z'
    '-x+1/2, -y, z+1/2'
    'x+1/2, -y+1/2, -z'
    '-x, y+1/2, -z+1/2'
_cell_length_a     7.0942(5)
_cell_length_b     13.7920(11)
_cell_length_c     17.3108(13)
_cell_angle_alpha     90.00
_cell_angle_beta     90.00
_cell_angle_gamma     90.00
_cell_volume     1693.7(2)
_cell_formula_units_Z     4
_cell_measurement_reflns_used     8068
_cell_measurement_theta_min     3.1
_cell_measurement_theta_max     27.4
_cell_measurement_temperature     296.0(10)
_exptl_crystal_description     chunk
_exptl_crystal_colour     colourless
_exptl_crystal_size_max     0.40
_exptl_crystal_size_mid     0.38
_exptl_crystal_size_min     0.30
_exptl_crystal_density_diffrn     1.436
_exptl_crystal_density_meas     ?
_exptl_crystal_density_method     'not measured'
_exptl_crystal_F_000     752
_exptl_absorpt_coefficient_mu     2.438
_exptl_absorpt_correction_type     multi-scan
_exptl_absorpt_process_details     '(<i>ABSCOR</i>; Higashi, 1995)'
_exptl_absorpt_correction_T_min     0.3771
_exptl_absorpt_correction_T_max     0.4813
_exptl_special_details     ?
_diffrn_ambient_temperature     296.0(10)
_diffrn_radiation_type     MoK\a
_diffrn_radiation_wavelength     0.71073
_diffrn_radiation_source     'rotating anode'
_diffrn_radiation_monochromator     graphite
_diffrn_measurement_device_type     'Rigaku R-AXIS RAPID/ZJUG'
_diffrn_measurement_method     \w
_diffrn_detector_area_resol_mean     10.00
_diffrn_reflns_number     13310
_diffrn_reflns_av_R_equivalents     0.0921
_diffrn_reflns_av_sigmaI/netI     0.1217
_diffrn_reflns_theta_min     3.10
_diffrn_reflns_theta_max     27.42
_diffrn_reflns_theta_full     27.42
_diffrn_measured_fraction_theta_max     0.997
_diffrn_measured_fraction_theta_full     0.997
_diffrn_reflns_limit_h_min     -9
_diffrn_reflns_limit_h_max     7
_diffrn_reflns_limit_k_min     -17
_diffrn_reflns_limit_k_max     17
_diffrn_reflns_limit_l_min     -22
_diffrn_reflns_limit_l_max     21
_diffrn_standards_number     ?
_diffrn_standards_interval_count     ?
_diffrn_standards_interval_time     ?
_diffrn_standards_decay_%     ?
_refine_special_details     ?
_reflns_number_total     3829
_reflns_number_gt     1967
_reflns_threshold_expression     I>2\s(I)
_refine_ls_structure_factor_coef     Fsqd
_refine_ls_matrix_type     full
_refine_ls_R_factor_all     0.1088
_refine_ls_R_factor_gt     0.0400
_refine_ls_wR_factor_gt     0.0761
_refine_ls_wR_factor_ref     0.1060
_refine_ls_goodness_of_fit_ref     0.909
_refine_ls_restrained_S_all     0.909
_refine_ls_number_reflns     3829
_refine_ls_number_parameters     200
_refine_ls_number_restraints     0
_refine_ls_number_constraints     0
_refine_ls_hydrogen_treatment     constr
_refine_ls_weighting_scheme     calc
_refine_ls_weighting_details
                 'calc w=1/[\s^2^(Fo^2^)+(0.0300P)^2^] where P=(Fo^2^+2Fc^2^)/3'
_atom_sites_solution_hydrogens     geom
_atom_sites_solution_primary     direct
_atom_sites_solution_secondary     difmap
_refine_ls_shift/su_max     0.001
_refine_ls_shift/su_mean     0.000
_refine_diff_density_max     0.294
_refine_diff_density_min     -0.351
_refine_ls_extinction_method     none
_refine_ls_extinction_coef     ?
_refine_ls_abs_structure_details     'Flack (1983), 1625 Friedel pairs'
_refine_ls_abs_structure_Flack     -0.019(14)
loop_
    _atom_type_symbol
    _atom_type_description
    _atom_type_scat_dispersion_real
    _atom_type_scat_dispersion_imag
    _atom_type_scat_source
    'C' 'C' 0.0033 0.0016
                         'International Tables Vol C Tables 4.2.6.8 and 6.1.1.4'
    'H' 'H' 0.0000 0.0000
                         'International Tables Vol C Tables 4.2.6.8 and 6.1.1.4'
    'N' 'N' 0.0061 0.0033
                         'International Tables Vol C Tables 4.2.6.8 and 6.1.1.4'
    'O' 'O' 0.0106 0.0060
                         'International Tables Vol C Tables 4.2.6.8 and 6.1.1.4'
    'Br' 'Br' -0.2901 2.4595
                         'International Tables Vol C Tables 4.2.6.8 and 6.1.1.4'
_computing_data_collection     'PROCESS-AUTO (Rigaku, 2006)'
_computing_cell_refinement     'PROCESS-AUTO (Rigaku, 2006)'
_computing_data_reduction     'CrystalStructure (Rigaku, 2007)'
_computing_structure_solution     'SHELXS97 (Sheldrick, 2008)'
_computing_structure_refinement     'SHELXL97 (Sheldrick, 2008)'
_computing_molecular_graphics     'ORTEP-3 for Windows (Farrugia, 1997)'
_computing_publication_material     'WinGX (Farrugia, 1999)'
loop_
    _atom_site_type_symbol
    _atom_site_label
    _atom_site_fract_x
    _atom_site_fract_y
    _atom_site_fract_z
    _atom_site_U_iso_or_equiv
    _atom_site_adp_type
    _atom_site_calc_flag
    _atom_site_refinement_flags
    _atom_site_occupancy
    _atom_site_symmetry_multiplicity
    _atom_site_disorder_assembly
    _atom_site_disorder_group
    Br Br1 1.02011(8) 0.36551(3) 0.51179(3) 0.0761(2) Uani d . 1 1 . .
    O O1 0.4791(5) 0.6330(2) 0.46539(18) 0.0755(8) Uani d . 1 1 . .
    O O2 0.5698(8) 0.3042(3) 0.6070(2) 0.1185(17) Uani d . 1 1 . .
    O O3 0.4316(6) 0.4334(4) 0.6423(2) 0.1077(15) Uani d . 1 1 . .
    N N1 0.5198(7) 0.3865(3) 0.5965(2) 0.0757(12) Uani d . 1 1 . .
    C C2 0.7862(6) 0.5611(3) 0.4626(2) 0.0501(11) Uani d . 1 1 . .
    H H2 0.8173 0.5116 0.4240 0.060 Uiso calc R 1 1 . .
    C C1 0.7353(6) 0.5087(3) 0.5385(2) 0.0483(11) Uani d . 1 1 . .
    H H1 0.6865 0.5576 0.5744 0.058 Uiso calc R 1 1 . .
    C C3 0.6255(7) 0.6214(3) 0.4309(2) 0.0579(12) Uani d . 1 1 . .
    C C4 0.6690(7) 0.6733(4) 0.3565(3) 0.0762(15) Uani d . 1 1 . .
    H H4A 0.5633 0.7141 0.3422 0.091 Uiso calc R 1 1 . .
    H H4B 0.6880 0.6261 0.3156 0.091 Uiso calc R 1 1 . .
    C C5 0.8469(8) 0.7357(4) 0.3653(3) 0.0817(17) Uani d . 1 1 . .
    H H5A 0.8806 0.7624 0.3154 0.098 Uiso calc R 1 1 . .
    H H5B 0.8197 0.7894 0.3997 0.098 Uiso calc R 1 1 . .
    C C6 1.0146(7) 0.6786(3) 0.3972(2) 0.0627(11) Uani d . 1 1 . .
    H H6 1.1128 0.7259 0.4101 0.075 Uiso calc R 1 1 . .
    C C7 0.9604(6) 0.6279(3) 0.4720(2) 0.0565(10) Uani d . 1 1 . .
    H H7A 0.9335 0.6764 0.5111 0.068 Uiso calc R 1 1 . .
    H H7B 1.0663 0.5896 0.4899 0.068 Uiso calc R 1 1 . .
    C C8 1.0995(8) 0.6087(4) 0.3388(3) 0.0883(18) Uani d . 1 1 . .
    H H8A 1.2033 0.5748 0.3620 0.132 Uiso calc R 1 1 . .
    H H8B 1.1435 0.6443 0.2947 0.132 Uiso calc R 1 1 . .
    H H8C 1.0055 0.5629 0.3228 0.132 Uiso calc R 1 1 . .
    C C9 0.9023(7) 0.4616(3) 0.5761(2) 0.0563(12) Uani d . 1 1 . .
    C C10 0.9783(7) 0.4757(3) 0.6453(2) 0.0599(11) Uani d . 1 1 . .
    H H10 1.0773 0.4343 0.6576 0.072 Uiso calc R 1 1 . .
    C C11 0.9294(7) 0.5474(3) 0.7059(2) 0.0537(12) Uani d . 1 1 . .
    C C12 0.7487(7) 0.5782(4) 0.7244(2) 0.0666(14) Uani d . 1 1 . .
    H H12 0.6465 0.5530 0.6974 0.080 Uiso calc R 1 1 . .
    C C13 0.7176(8) 0.6451(4) 0.7817(3) 0.0798(16) Uani d . 1 1 . .
    H H13 0.5954 0.6654 0.7925 0.096 Uiso calc R 1 1 . .
    C C14 0.8649(10) 0.6819(4) 0.8232(3) 0.0842(18) Uani d . 1 1 . .
    H H14 0.8432 0.7277 0.8616 0.101 Uiso calc R 1 1 . .
    C C15 1.0436(9) 0.6515(4) 0.8081(3) 0.0895(18) Uani d . 1 1 . .
    H H15 1.1443 0.6762 0.8363 0.107 Uiso calc R 1 1 . .
    C C16 1.0753(7) 0.5830(4) 0.7500(2) 0.0720(14) Uani d . 1 1 . .
    H H16 1.1973 0.5611 0.7410 0.086 Uiso calc R 1 1 . .
    C C17 0.5758(6) 0.4353(3) 0.5233(2) 0.0625(12) Uani d . 1 1 . .
    H H17A 0.4679 0.4686 0.5014 0.075 Uiso calc R 1 1 . .
    H H17B 0.6182 0.3871 0.4863 0.075 Uiso calc R 1 1 . .
loop_
    _atom_site_aniso_label
    _atom_site_aniso_U_11
    _atom_site_aniso_U_22
    _atom_site_aniso_U_33
    _atom_site_aniso_U_12
    _atom_site_aniso_U_13
    _atom_site_aniso_U_23
    Br1 0.1030(4) 0.0633(3) 0.0619(3) 0.0246(3) -0.0012(3) -0.0079(2)
    O1 0.067(2) 0.076(2) 0.083(2) 0.016(2) 0.0017(18) -0.0001(17)
    O2 0.175(5) 0.079(3) 0.101(3) -0.029(3) 0.004(3) 0.017(2)
    O3 0.105(3) 0.132(4) 0.086(2) -0.027(3) 0.031(2) -0.021(3)
    N1 0.083(3) 0.078(3) 0.066(2) -0.029(3) 0.000(3) -0.005(2)
    C2 0.060(3) 0.041(3) 0.049(2) -0.001(2) -0.001(2) -0.0039(19)
    C1 0.052(3) 0.044(3) 0.049(2) -0.002(2) -0.006(2) -0.0027(19)
    C3 0.057(3) 0.058(3) 0.059(3) -0.003(3) -0.014(2) -0.002(2)
    C4 0.084(4) 0.078(4) 0.067(3) 0.004(3) -0.016(3) 0.017(3)
    C5 0.089(4) 0.077(4) 0.079(3) -0.003(3) -0.001(3) 0.022(3)
    C6 0.070(3) 0.059(3) 0.059(2) -0.010(3) 0.002(3) 0.003(2)
    C7 0.054(3) 0.060(3) 0.056(2) -0.004(2) 0.002(2) -0.002(2)
    C8 0.092(4) 0.105(5) 0.068(3) -0.014(3) 0.010(3) 0.001(3)
    C9 0.066(3) 0.052(3) 0.051(2) -0.007(2) 0.002(2) -0.001(2)
    C10 0.067(3) 0.056(3) 0.056(2) 0.012(3) -0.005(3) 0.0023(19)
    C11 0.065(3) 0.054(3) 0.042(2) 0.001(2) -0.010(2) 0.0020(19)
    C12 0.066(4) 0.088(4) 0.047(3) 0.002(3) -0.003(2) -0.008(2)
    C13 0.103(4) 0.084(4) 0.052(3) 0.017(4) -0.001(3) -0.011(3)
    C14 0.140(6) 0.061(4) 0.052(3) 0.000(4) -0.001(4) -0.008(3)
    C15 0.116(6) 0.089(4) 0.064(3) -0.026(4) -0.016(3) -0.014(3)
    C16 0.073(4) 0.082(4) 0.061(3) -0.004(3) -0.005(3) 0.003(3)
    C17 0.073(3) 0.063(3) 0.051(2) -0.020(2) -0.005(2) 0.002(2)
_geom_special_details     ?
loop_
    _geom_bond_atom_site_label_1
    _geom_bond_atom_site_label_2
    _geom_bond_site_symmetry_2
    _geom_bond_distance
    _geom_bond_publ_flag
    Br1 C9 . 1.923(4) ?
    O1 C3 . 1.208(5) ?
    O2 N1 . 1.203(5) ?
    O3 N1 . 1.199(5) ?
    N1 C17 . 1.490(5) ?
    C2 C3 . 1.514(6) ?
    C2 C1 . 1.542(5) ?
    C2 C7 . 1.551(5) ?
    C2 H2 . 0.9800 ?
    C1 C9 . 1.500(6) ?
    C1 C17 . 1.541(6) ?
    C1 H1 . 0.9800 ?
    C3 C4 . 1.506(6) ?
    C4 C5 . 1.535(7) ?
    C4 H4A . 0.9700 ?
    C4 H4B . 0.9700 ?
    C5 C6 . 1.530(6) ?
    C5 H5A . 0.9700 ?
    C5 H5B . 0.9700 ?
    C6 C8 . 1.521(6) ?
    C6 C7 . 1.520(5) ?
    C6 H6 . 0.9800 ?
    C7 H7A . 0.9700 ?
    C7 H7B . 0.9700 ?
    C8 H8A . 0.9600 ?
    C8 H8B . 0.9600 ?
    C8 H8C . 0.9600 ?
    C9 C10 . 1.328(5) ?
    C10 C11 . 1.483(6) ?
    C10 H10 . 0.9300 ?
    C11 C16 . 1.377(6) ?
    C11 C12 . 1.387(6) ?
    C12 C13 . 1.374(7) ?
    C12 H12 . 0.9300 ?
    C13 C14 . 1.365(8) ?
    C13 H13 . 0.9300 ?
    C14 C15 . 1.361(8) ?
    C14 H14 . 0.9300 ?
    C15 C16 . 1.397(7) ?
    C15 H15 . 0.9300 ?
    C16 H16 . 0.9300 ?
    C17 H17A . 0.9700 ?
    C17 H17B . 0.9700 ?
loop_
    _geom_angle_atom_site_label_1
    _geom_angle_atom_site_label_2
    _geom_angle_atom_site_label_3
    _geom_angle_site_symmetry_1
    _geom_angle_site_symmetry_3
    _geom_angle
    _geom_angle_publ_flag
    O3 N1 O2 . . 124.3(5) ?
    O3 N1 C17 . . 117.3(5) ?
    O2 N1 C17 . . 118.4(5) ?
    C3 C2 C1 . . 112.9(4) ?
    C3 C2 C7 . . 108.1(3) ?
    C1 C2 C7 . . 112.0(3) ?
    C3 C2 H2 . . 107.8 ?
    C1 C2 H2 . . 107.8 ?
    C7 C2 H2 . . 107.8 ?
    C9 C1 C17 . . 111.7(4) ?
    C9 C1 C2 . . 112.9(3) ?
    C17 C1 C2 . . 109.5(3) ?
    C9 C1 H1 . . 107.5 ?
    C17 C1 H1 . . 107.5 ?
    C2 C1 H1 . . 107.5 ?
    O1 C3 C4 . . 122.4(4) ?
    O1 C3 C2 . . 122.7(4) ?
    C4 C3 C2 . . 114.6(4) ?
    C3 C4 C5 . . 110.4(4) ?
    C3 C4 H4A . . 109.6 ?
    C5 C4 H4A . . 109.6 ?
    C3 C4 H4B . . 109.6 ?
    C5 C4 H4B . . 109.6 ?
    H4A C4 H4B . . 108.1 ?
    C6 C5 C4 . . 112.7(4) ?
    C6 C5 H5A . . 109.0 ?
    C4 C5 H5A . . 109.0 ?
    C6 C5 H5B . . 109.0 ?
    C4 C5 H5B . . 109.0 ?
    H5A C5 H5B . . 107.8 ?
    C8 C6 C7 . . 112.1(4) ?
    C8 C6 C5 . . 113.2(4) ?
    C7 C6 C5 . . 110.3(4) ?
    C8 C6 H6 . . 107.0 ?
    C7 C6 H6 . . 107.0 ?
    C5 C6 H6 . . 107.0 ?
    C6 C7 C2 . . 112.7(3) ?
    C6 C7 H7A . . 109.1 ?
    C2 C7 H7A . . 109.1 ?
    C6 C7 H7B . . 109.1 ?
    C2 C7 H7B . . 109.1 ?
    H7A C7 H7B . . 107.8 ?
    C6 C8 H8A . . 109.5 ?
    C6 C8 H8B . . 109.5 ?
    H8A C8 H8B . . 109.5 ?
    C6 C8 H8C . . 109.5 ?
    H8A C8 H8C . . 109.5 ?
    H8B C8 H8C . . 109.5 ?
    C10 C9 C1 . . 130.5(4) ?
    C10 C9 Br1 . . 116.5(4) ?
    C1 C9 Br1 . . 113.0(3) ?
    C9 C10 C11 . . 129.8(4) ?
    C9 C10 H10 . . 115.1 ?
    C11 C10 H10 . . 115.1 ?
    C16 C11 C12 . . 117.2(4) ?
    C16 C11 C10 . . 117.0(4) ?
    C12 C11 C10 . . 125.7(4) ?
    C13 C12 C11 . . 121.3(5) ?
    C13 C12 H12 . . 119.3 ?
    C11 C12 H12 . . 119.3 ?
    C14 C13 C12 . . 120.5(5) ?
    C14 C13 H13 . . 119.8 ?
    C12 C13 H13 . . 119.8 ?
    C15 C14 C13 . . 119.8(5) ?
    C15 C14 H14 . . 120.1 ?
    C13 C14 H14 . . 120.1 ?
    C14 C15 C16 . . 119.8(5) ?
    C14 C15 H15 . . 120.1 ?
    C16 C15 H15 . . 120.1 ?
    C11 C16 C15 . . 121.3(5) ?
    C11 C16 H16 . . 119.4 ?
    C15 C16 H16 . . 119.4 ?
    N1 C17 C1 . . 110.3(3) ?
    N1 C17 H17A . . 109.6 ?
    C1 C17 H17A . . 109.6 ?
    N1 C17 H17B . . 109.6 ?
    C1 C17 H17B . . 109.6 ?
    H17A C17 H17B . . 108.1 ?
loop_
    _geom_torsion_atom_site_label_1
    _geom_torsion_atom_site_label_2
    _geom_torsion_atom_site_label_3
    _geom_torsion_atom_site_label_4
    _geom_torsion_site_symmetry_1
    _geom_torsion_site_symmetry_2
    _geom_torsion_site_symmetry_3
    _geom_torsion_site_symmetry_4
    _geom_torsion
    _geom_torsion_publ_flag
    C3 C2 C1 C9 . . . . -171.2(3) ?
    C7 C2 C1 C9 . . . . -48.7(5) ?
    C3 C2 C1 C17 . . . . 63.8(5) ?
    C7 C2 C1 C17 . . . . -173.8(3) ?
    C1 C2 C3 O1 . . . . 5.7(6) ?
    C7 C2 C3 O1 . . . . -118.9(5) ?
    C1 C2 C3 C4 . . . . -179.6(4) ?
    C7 C2 C3 C4 . . . . 55.8(5) ?
    O1 C3 C4 C5 . . . . 120.0(5) ?
    C2 C3 C4 C5 . . . . -54.7(6) ?
    C3 C4 C5 C6 . . . . 52.3(6) ?
    C4 C5 C6 C8 . . . . 73.0(5) ?
    C4 C5 C6 C7 . . . . -53.5(5) ?
    C8 C6 C7 C2 . . . . -71.2(5) ?
    C5 C6 C7 C2 . . . . 55.9(5) ?
    C3 C2 C7 C6 . . . . -56.0(4) ?
    C1 C2 C7 C6 . . . . 178.9(4) ?
    C17 C1 C9 C10 . . . . -115.9(5) ?
    C2 C1 C9 C10 . . . . 120.2(5) ?
    C17 C1 C9 Br1 . . . . 63.8(4) ?
    C2 C1 C9 Br1 . . . . -60.0(4) ?
    C1 C9 C10 C11 . . . . -4.4(8) ?
    Br1 C9 C10 C11 . . . . 175.8(4) ?
    C9 C10 C11 C16 . . . . -146.0(5) ?
    C9 C10 C11 C12 . . . . 37.3(8) ?
    C16 C11 C12 C13 . . . . 3.2(7) ?
    C10 C11 C12 C13 . . . . 179.9(5) ?
    C11 C12 C13 C14 . . . . -1.1(9) ?
    C12 C13 C14 C15 . . . . -0.7(9) ?
    C13 C14 C15 C16 . . . . 0.3(9) ?
    C12 C11 C16 C15 . . . . -3.6(7) ?
    C10 C11 C16 C15 . . . . 179.4(4) ?
    C14 C15 C16 C11 . . . . 1.9(8) ?
    O3 N1 C17 C1 . . . . 73.0(5) ?
    O2 N1 C17 C1 . . . . -104.9(5) ?
    C9 C1 C17 N1 . . . . 56.4(5) ?
    C2 C1 C17 N1 . . . . -177.9(4) ?
_iucr_refine_instructions_details
;
TITL zl-1202 in P 21 21 21
CELL  0.71073   7.0942  13.7920  17.3108   90.000   90.000   90.000
ZERR     4.00   0.0005   0.0011   0.0013    0.000    0.000    0.000
LATT  -1
SYMM  1/2 - X, - Y, 1/2 + Z
SYMM  1/2 + X, 1/2 - Y, - Z
SYMM  - X, 1/2 + Y, 1/2 - Z
SFAC  C    H    N    O    BR
UNIT  68   80   4    12   4
MERG   2
FMAP   2
PLAN    3
SIZE     0.30   0.38   0.40
ACTA
BOND   $H
CONF
L.S.   10
TEMP    23.00
WGHT    0.030000
FVAR       0.38029
BR1   5    1.020110    0.365509    0.511793    11.00000    0.10300    0.06332 =
         0.06192   -0.00794   -0.00117    0.02457
O1    4    0.479125    0.633009    0.465386    11.00000    0.06679    0.07644 =
         0.08324   -0.00006    0.00166    0.01622
O2    4    0.569798    0.304214    0.607004    11.00000    0.17544    0.07912 =
         0.10094    0.01733    0.00361   -0.02898
O3    4    0.431604    0.433423    0.642313    11.00000    0.10487    0.13214 =
         0.08596   -0.02064    0.03067   -0.02739
N1    3    0.519755    0.386477    0.596523    11.00000    0.08298    0.07825 =
         0.06578   -0.00523   -0.00024   -0.02861
C2    1    0.786175    0.561095    0.462572    11.00000    0.06031    0.04094 =
         0.04899   -0.00390   -0.00075   -0.00147
AFIX  13
H2    2    0.817300    0.511571    0.424031    11.00000   -1.20000
AFIX   0
C1    1    0.735325    0.508743    0.538478    11.00000    0.05176    0.04418 =
         0.04887   -0.00271   -0.00571   -0.00246
AFIX  13
H1    2    0.686535    0.557602    0.574391    11.00000   -1.20000
AFIX   0
C3    1    0.625522    0.621449    0.430920    11.00000    0.05693    0.05807 =
         0.05871   -0.00178   -0.01365   -0.00272
C4    1    0.669050    0.673255    0.356461    11.00000    0.08351    0.07777 =
         0.06744    0.01742   -0.01563    0.00433
AFIX  23
H4A   2    0.563342    0.714123    0.342213    11.00000   -1.20000
H4B   2    0.687972    0.626138    0.315589    11.00000   -1.20000
AFIX   0
C5    1    0.846919    0.735693    0.365317    11.00000    0.08868    0.07681 =
         0.07950    0.02183   -0.00111   -0.00305
AFIX  23
H5A   2    0.880554    0.762428    0.315355    11.00000   -1.20000
H5B   2    0.819733    0.789420    0.399717    11.00000   -1.20000
AFIX   0
C6    1    1.014632    0.678558    0.397228    11.00000    0.07044    0.05884 =
         0.05869    0.00262    0.00163   -0.01012
AFIX  13
H6    2    1.112784    0.725870    0.410116    11.00000   -1.20000
AFIX   0
C7    1    0.960409    0.627942    0.472000    11.00000    0.05399    0.05965 =
         0.05596   -0.00239    0.00186   -0.00426
AFIX  23
H7A   2    0.933522    0.676438    0.511058    11.00000   -1.20000
H7B   2    1.066328    0.589555    0.489898    11.00000   -1.20000
AFIX   0
C8    1    1.099538    0.608700    0.338807    11.00000    0.09225    0.10496 =
         0.06772    0.00131    0.00969   -0.01387
AFIX 137
H8A   2    1.203289    0.574832    0.362034    11.00000   -1.50000
H8B   2    1.143454    0.644314    0.294689    11.00000   -1.50000
H8C   2    1.005454    0.562866    0.322828    11.00000   -1.50000
AFIX   0
C9    1    0.902270    0.461618    0.576124    11.00000    0.06583    0.05220 =
         0.05083   -0.00059    0.00158   -0.00716
C10   1    0.978299    0.475697    0.645298    11.00000    0.06688    0.05645 =
         0.05641    0.00225   -0.00529    0.01151
AFIX  43
H10   2    1.077276    0.434282    0.657635    11.00000   -1.20000
AFIX   0
C11   1    0.929375    0.547431    0.705887    11.00000    0.06466    0.05435 =
         0.04207    0.00202   -0.00981    0.00112
C12   1    0.748700    0.578175    0.724370    11.00000    0.06570    0.08752 =
         0.04672   -0.00781   -0.00317    0.00211
AFIX  43
H12   2    0.646532    0.552968    0.697355    11.00000   -1.20000
AFIX   0
C13   1    0.717646    0.645078    0.781748    11.00000    0.10332    0.08380 =
         0.05235   -0.01052   -0.00116    0.01657
AFIX  43
H13   2    0.595431    0.665425    0.792467    11.00000   -1.20000
AFIX   0
C14   1    0.864938    0.681915    0.823154    11.00000    0.13978    0.06096 =
         0.05176   -0.00761   -0.00117   -0.00016
AFIX  43
H14   2    0.843200    0.727698    0.861577    11.00000   -1.20000
AFIX   0
C15   1    1.043607    0.651480    0.808069    11.00000    0.11628    0.08858 =
         0.06375   -0.01359   -0.01637   -0.02602
AFIX  43
H15   2    1.144289    0.676167    0.836299    11.00000   -1.20000
AFIX   0
C16   1    1.075310    0.583028    0.750035    11.00000    0.07343    0.08185 =
         0.06063    0.00250   -0.00460   -0.00422
AFIX  43
H16   2    1.197296    0.561069    0.741035    11.00000   -1.20000
AFIX   0
C17   1    0.575846    0.435279    0.523254    11.00000    0.07283    0.06323 =
         0.05149    0.00163   -0.00533   -0.01980
AFIX  23
H17A  2    0.467874    0.468564    0.501375    11.00000   -1.20000
H17B  2    0.618224    0.387137    0.486279    11.00000   -1.20000
HKLF    4
REM  zl-1202 in P 21 21 21
REM R1 =  0.0400 for   1967 Fo > 4sig(Fo)  and  0.1088 for all   3829 data
REM    200 parameters refined using      0 restraints
END
WGHT      0.0041      0.0000
REM Highest difference peak  0.294,  deepest hole -0.351,  1-sigma level  0.057
Q1    1   0.8969  0.3561  0.5161  11.00000  0.05    0.29
Q2    1   1.0038  0.4407  0.5648  11.00000  0.05    0.26
Q3    1   1.0107  0.4368  0.4610  11.00000  0.05    0.26
;
