# Supplementary material for: (2S,4S)-2-[(S,E)-2-Bromo-1-nitro­methyl-3-phenyl­all­yl]-4-methyl­cyclo­hexa­none
Source: Acta Crystallogr Sect E Struct Rep Online. 2012 Mar 31;68(Pt 4):o1253. doi: 10.1107/S1600536812013098 (PMC3344181; doi:10.1107/S1600536812013098)
Supplement: Supplementary file 2 [file e-68-o1253-Isup2.hkl]

#
# h,k,l, Fc-squared, Fo-squared, sigma(Fo-squared) and status flag
#
data_I
_shelx_title ' zl-1202 in P 21 21 21'
_shelx_refln_list_code          4
_shelx_F_calc_maximum      221.29
_exptl_crystal_F_000       752.00
_reflns_d_resolution_high  0.7716
 
loop_
 _symmetry_equiv_pos_as_xyz
 'x, y, z'
 '-x+1/2, -y, z+1/2'
 'x+1/2, -y+1/2, -z'
 '-x, y+1/2, -z+1/2'
 
_cell_length_a     7.0942
_cell_length_b    13.7920
_cell_length_c    17.3108
_cell_angle_alpha  90.000
_cell_angle_beta   90.000
_cell_angle_gamma  90.000
 
_shelx_F_squared_multiplier     1.000
 
loop_
 _refln_index_h
 _refln_index_k
 _refln_index_l
 _refln_F_squared_calc
 _refln_F_squared_meas
 _refln_F_squared_sigma
 _refln_observed_status
   4   0   0     3662.68     2293.32   1258.68 o
   6   0   0       37.80       50.61     20.34 o
   8   0   0       21.34        0.70     31.35 o
   1   1   0     8769.69     9052.38   1136.14 o
   2   1   0      301.39      292.50     10.01 o
   3   1   0     1542.30     1598.76     62.50 o
   4   1   0      525.89      560.55     30.09 o
   5   1   0       29.84       50.72     13.16 o
   6   1   0      167.68      181.51     15.50 o
   7   1   0       78.47       53.99     26.42 o
   8   1   0       26.88        8.31     17.11 o
   9   1   0        0.06      -33.92     55.52 o
   1   2   0       96.21      111.71      6.32 o
   2   2   0       95.66      109.89     14.86 o
   3   2   0     1186.78     1453.18    375.63 o
   4   2   0       60.82       58.99     18.70 o
   5   2   0      991.24     1402.37    379.85 o
   6   2   0      338.49      362.34     22.74 o
   7   2   0      165.81      189.52     23.14 o
   8   2   0        1.29        5.10     24.47 o
   9   2   0        5.92       -2.64     23.15 o
   1   3   0       13.11       23.36      6.36 o
   2   3   0     1235.02     1294.10     35.70 o
   3   3   0      153.71      151.54      9.32 o
   4   3   0      306.34      345.53     28.80 o
   5   3   0      745.83      772.69     32.94 o
   6   3   0      352.01      363.44     19.11 o
   7   3   0       16.40       21.70     15.88 o
   8   3   0       17.42       73.38     19.49 o
   9   3   0        2.93       40.83     25.11 o
   0   4   0    31759.90    31223.97   6305.25 o
   1   4   0      945.33      911.37     25.24 o
   2   4   0    14945.14    14432.51   1194.96 o
   3   4   0       89.80       96.23      9.04 o
   4   4   0     2126.39     1942.15    190.09 o
   5   4   0       58.18       55.04     25.28 o
   6   4   0      202.73      196.78     37.92 o
   7   4   0       16.07       12.24     21.26 o
   8   4   0        4.94        9.39     22.79 o
   1   5   0     1511.45     1494.50     51.37 o
   2   5   0        4.07        2.30      9.11 o
   3   5   0     1478.78     1556.57     57.58 o
   4   5   0     1024.05      990.62     44.64 o
   5   5   0      225.05      258.37     33.47 o
   6   5   0       95.55       91.39     33.07 o
   7   5   0       19.30       32.41     24.40 o
   8   5   0       24.80       33.47     23.60 o
   0   6   0      986.25     1073.60     51.97 o
   1   6   0     8660.84     8406.82    543.33 o
   2   6   0      863.47      820.37     33.47 o
   3   6   0     1123.71     1118.48     34.78 o
   4   6   0      746.44      667.53     39.25 o
   5   6   0      279.71      309.46     38.71 o
   6   6   0      213.28      210.61     31.74 o
   7   6   0       11.58       39.00     22.32 o
   8   6   0       19.15       34.22     52.27 o
   1   7   0       37.35       29.76     11.31 o
   2   7   0      138.95      110.84     13.84 o
   3   7   0      225.13      245.55     22.39 o
   4   7   0      157.83      190.23     16.85 o
   5   7   0      105.06       86.86     18.06 o
   6   7   0      141.64      259.36     64.69 o
   7   7   0       23.11       38.10     47.02 o
   8   7   0       31.14       12.95     38.72 o
   0   8   0     1767.95     1844.33    100.33 o
   1   8   0     2420.62     2467.13    114.57 o
   2   8   0     2080.10     2157.60    110.26 o
   3   8   0      307.26      297.51     26.35 o
   4   8   0      706.72      717.71     43.90 o
   5   8   0      159.07      126.89     18.69 o
   6   8   0      130.98      134.16     48.21 o
   7   8   0       30.11       20.52     55.70 o
   8   8   0       15.95        5.14     32.01 o
   1   9   0      156.86      171.29     23.51 o
   2   9   0        6.28        7.65     13.72 o
   3   9   0      187.81      195.21     22.83 o
   4   9   0      192.79      203.45     19.68 o
   5   9   0       85.57       67.82     17.84 o
   6   9   0       86.90       90.32     38.31 o
   7   9   0        7.95       53.26     37.43 o
   0  10   0     1162.32     1158.31     98.35 o
   1  10   0     3084.10     3014.78    162.13 o
   2  10   0      558.86      470.85    142.10 o
   3  10   0      658.16      702.78     50.47 o
   4  10   0      168.96      166.21     21.82 o
   5  10   0       71.12       59.12     15.11 o
   6  10   0       27.42       27.20     35.35 o
   7  10   0        0.88       15.94     33.79 o
   1  11   0        2.11        5.20     16.96 o
   2  11   0       23.96       31.13     18.48 o
   3  11   0        4.42       11.96     19.99 o
   4  11   0      145.94      191.38     19.41 o
   5  11   0       22.86       24.53     15.42 o
   6  11   0       42.49       32.61     36.38 o
   7  11   0        4.09       68.30     51.19 o
   0  12   0      833.46      818.62     75.90 o
   1  12   0      329.96      425.12     34.97 o
   2  12   0      867.38      829.65     59.24 o
   3  12   0      388.50      291.24     66.79 o
   4  12   0       23.23        8.73     15.99 o
   5  12   0       96.71       89.75     20.32 o
   6  12   0        2.91      -10.92     35.28 o
   1  13   0       12.23       14.99     24.26 o
   2  13   0      112.74      117.45     29.83 o
   3  13   0       41.41       46.68     25.20 o
   4  13   0      106.41      110.12     38.08 o
   5  13   0       14.05       28.78     27.16 o
   6  13   0       88.44       98.91     50.76 o
   0  14   0      173.47      164.00     38.89 o
   1  14   0       69.12       61.81     33.84 o
   2  14   0       43.56       58.88     31.47 o
   3  14   0       25.84       18.42     25.67 o
   4  14   0      150.72      111.41     31.52 o
   5  14   0        0.20       30.91     51.32 o
   1  15   0        1.86       -7.54     25.02 o
   2  15   0       39.40       55.83     38.67 o
   3  15   0       46.87       63.14     27.45 o
   4  15   0       31.82        9.49      8.07 o
   0  16   0      215.76      215.97     60.93 o
   1  16   0      153.51      199.07     37.71 o
   2  16   0       20.73       46.50     35.61 o
   3  16   0       96.92       69.25     38.99 o
   4  16   0       12.23       16.80     26.74 o
   1  17   0        7.97        4.94     31.98 o
   2  17   0       17.81       34.30     30.10 o
   1   0   1      328.32      333.36      7.20 o
   2   0   1     1469.04     1371.63     74.47 o
   3   0   1       43.72       52.88      9.47 o
   4   0   1      309.54      280.37     26.44 o
   5   0   1       24.27       13.85     10.94 o
   6   0   1       12.91       24.72     11.60 o
   7   0   1        0.10       -1.23     12.65 o
   8   0   1        6.06        1.37     16.76 o
   9   0   1        1.14       -0.98     20.89 o
  -9   1   1        0.13      -12.50     54.41 o
  -8   1   1        0.35        5.43     13.72 o
  -7   1   1       12.82        7.80     19.03 o
  -6   1   1       50.14       49.14     16.01 o
  -5   1   1      297.32      296.72     23.31 o
  -4   1   1      789.68      744.40     29.30 o
  -3   1   1     1877.51     2005.97    333.97 o
  -2   1   1     6158.91     5935.19    339.97 o
  -1   1   1     3102.11     2808.38    165.52 o
   1   1   1     3119.44     3107.46    159.31 o
   2   1   1     6706.30     6429.34    404.71 o
   3   1   1     1627.70     1642.84     79.37 o
   4   1   1      916.66      910.42     45.95 o
   5   1   1      330.35      352.40     19.70 o
   6   1   1       27.68       21.91     17.73 o
   7   1   1        7.43        6.88     20.48 o
   8   1   1        0.83        8.39     15.87 o
   9   1   1        0.16       20.96     54.04 o
  -9   2   1        6.02       26.92     20.06 o
  -8   2   1        1.61        5.39     12.39 o
  -7   2   1       49.15       53.87     17.76 o
  -6   2   1       73.75       53.65     18.25 o
  -5   2   1      194.87      248.13     20.28 o
  -4   2   1       69.45       77.36     13.97 o
  -3   2   1      123.42      262.27     58.77 o
  -2   2   1     2871.82     2741.80     88.20 o
  -1   2   1     1658.80     1545.88     39.50 o
   0   2   1      961.03      937.27     17.73 o
   1   2   1     1811.37     1743.69     55.01 o
   2   2   1     2812.32     2812.54     93.33 o
   3   2   1      221.34      213.91     18.15 o
   4   2   1       59.26       60.34     13.34 o
   5   2   1      170.32      194.28     21.59 o
   6   2   1       72.81       71.50     22.75 o
   7   2   1       48.96       44.64     15.12 o
   8   2   1        1.66        3.84     20.11 o
   9   2   1        5.74       -8.47     21.77 o
  -9   3   1        0.37       35.75     31.83 o
  -8   3   1        0.17        8.92     17.49 o
  -7   3   1        5.54        6.12      5.64 o
  -6   3   1       57.88       60.72     15.08 o
  -5   3   1      455.70      300.38     53.78 o
  -4   3   1      522.31      491.68     15.59 o
  -3   3   1     3066.31     3014.38    112.06 o
  -2   3   1     5096.09     5016.22    209.09 o
  -1   3   1     3939.12     3670.43    108.89 o
   0   3   1     3924.01     3815.04    134.65 o
   1   3   1     2923.86     2732.10     90.04 o
   2   3   1     5154.07     5055.43    202.71 o
   3   3   1     3107.17     3040.28    148.26 o
   4   3   1      688.47      726.11     71.46 o
   5   3   1      427.78      366.10     29.38 o
   6   3   1       73.39       96.04     21.86 o
   7   3   1       10.42       15.00     17.37 o
   8   3   1        0.38        8.75     13.37 o
   9   3   1        0.15       -9.62     23.49 o
  -8   4   1        9.39       19.59     18.07 o
  -7   4   1        2.11        8.95     19.79 o
  -6   4   1        3.81       25.53     18.17 o
  -5   4   1       24.93       34.44     19.16 o
  -4   4   1      350.96      399.06     21.12 o
  -3   4   1      209.34      214.60     10.63 o
  -2   4   1     1950.37     1996.36     65.38 o
  -1   4   1      307.10      314.32     12.22 o
   0   4   1       40.95       38.43     18.28 o
   1   4   1      350.19      361.47     12.85 o
   2   4   1     2027.02     2020.07     72.12 o
   3   4   1      200.37      221.79     11.33 o
   4   4   1      319.68      329.69     35.61 o
   5   4   1       28.81       25.69     20.47 o
   6   4   1       10.91       17.90     17.16 o
   7   4   1        2.28       -0.28      7.37 o
   8   4   1       10.52        5.39     22.57 o
  -8   5   1        6.51       11.45     18.85 o
  -7   5   1       15.96        9.85     16.53 o
  -6   5   1      152.20      152.89     21.95 o
  -5   5   1       62.39       56.99     11.15 o
  -4   5   1     1230.11     1286.91     59.54 o
  -3   5   1      106.02      103.16      9.07 o
  -2   5   1      468.33      383.39     51.61 o
  -1   5   1      447.37      459.66     18.14 o
   0   5   1     2464.90     2117.64    272.51 o
   1   5   1      484.43      475.09     19.72 o
   2   5   1      347.31      321.43     15.42 o
   3   5   1       52.70       52.66      8.81 o
   4   5   1     1214.35     1103.16     79.59 o
   5   5   1       48.82       49.05     22.78 o
   6   5   1      130.58      172.98     37.41 o
   7   5   1       16.99        7.59     25.35 o
   8   5   1        4.81       -3.30     35.06 o
  -8   6   1        0.09      -25.22     25.22 o
  -7   6   1       43.73       45.76     20.20 o
  -6   6   1       12.32        1.73     60.02 o
  -5   6   1      192.48      192.94     37.00 o
  -4   6   1       77.51      107.54     12.47 o
  -3   6   1     1461.55     1445.94     72.11 o
  -2   6   1       27.80       28.47      9.04 o
  -1   6   1      525.58      712.46    135.69 o
   0   6   1        0.54       -0.88      9.81 o
   1   6   1      451.85      481.28     25.13 o
   2   6   1       20.36       10.62     12.16 o
   3   6   1     1523.85     1557.97     70.31 o
   4   6   1       86.17      112.26     23.00 o
   5   6   1      175.58      203.71     34.50 o
   6   6   1       11.17       -5.53     34.44 o
   7   6   1       32.50       38.96     33.37 o
   8   6   1        0.17      -10.71     35.20 o
  -8   7   1        0.90      -24.74     30.70 o
  -7   7   1       21.92       41.69     73.85 o
  -6   7   1       25.90       29.34     25.82 o
  -5   7   1      136.77      120.28     17.19 o
  -4   7   1      331.08      370.23     23.41 o
  -3   7   1     2061.86     2150.27     96.01 o
  -2   7   1       20.69       19.60     12.57 o
  -1   7   1     4288.39     4406.51    265.57 o
   0   7   1       12.76        7.99     10.96 o
   1   7   1     4364.70     4439.07    206.94 o
   2   7   1       25.81       23.01     13.38 o
   3   7   1     2145.34     2264.82    106.66 o
   4   7   1      336.51      342.81     29.57 o
   5   7   1      130.63      121.09     47.52 o
   6   7   1       25.22       25.62     24.22 o
   7   7   1       21.00      -12.35     30.34 o
   8   7   1        0.87       80.28    138.64 o
  -8   8   1        1.57      -11.75     32.00 o
  -7   8   1        2.90      -14.38     29.12 o
  -6   8   1       47.64       44.63     21.93 o
  -5   8   1        6.22        5.70     14.69 o
  -4   8   1      109.49      126.79     20.68 o
  -3   8   1      141.31      145.28     26.00 o
  -2   8   1      136.87      142.20     16.57 o
  -1   8   1       15.46       17.36     12.04 o
   0   8   1       21.30       24.05     14.00 o
   1   8   1       10.11       11.73     11.16 o
   2   8   1      137.40      156.97     16.49 o
   3   8   1      139.45      165.46     22.94 o
   4   8   1       86.55      107.91     14.06 o
   5   8   1        6.19       11.18     11.89 o
   6   8   1       45.11       52.27     25.05 o
   7   8   1        3.43        8.98     25.28 o
   8   8   1        0.32      -12.44     50.06 o
  -7   9   1        0.74       22.20     64.58 o
  -6   9   1       83.71       72.41     37.20 o
  -5   9   1       17.51       12.84     15.63 o
  -4   9   1      564.14      583.77     93.71 o
  -3   9   1       19.92       35.29     13.35 o
  -2   9   1     1409.74     1283.27    238.51 o
  -1   9   1       77.76       83.09     17.76 o
   0   9   1     1420.42     1406.82     71.76 o
   1   9   1       64.29       48.22     13.59 o
   2   9   1     1274.64     1266.13    195.40 o
   3   9   1       16.36       34.23     21.18 o
   4   9   1      534.46      548.41     31.15 o
   5   9   1       18.84       17.54      9.82 o
   6   9   1       76.79       61.02     27.48 o
   7   9   1        0.84       -5.23     25.57 o
  -7  10   1       10.99       26.91     46.91 o
  -6  10   1        1.48        7.09     13.14 o
  -5  10   1       84.91       95.94     19.33 o
  -4  10   1        0.23        8.20     14.65 o
  -3  10   1      333.38      322.42     24.78 o
  -2  10   1      180.39      185.40     29.98 o
  -1  10   1      190.19      212.33     19.54 o
   0  10   1      232.61      260.90     22.66 o
   1  10   1      163.30      198.47     23.82 o
   2  10   1      190.07      187.88     20.00 o
   3  10   1      292.13      264.98     32.82 o
   4  10   1        0.49       15.77     11.53 o
   5  10   1       93.09      108.81     14.94 o
   6  10   1        1.32       -1.91     22.71 o
   7  10   1       11.52       32.67     27.31 o
  -7  11   1        1.24       16.63     40.42 o
  -6  11   1        2.11       32.80     25.12 o
  -5  11   1      103.04       88.03     32.56 o
  -4  11   1       23.88       33.27     22.49 o
  -3  11   1      296.75      323.33     68.75 o
  -2  11   1        3.98        5.15     24.75 o
  -1  11   1     1303.08     1408.36     79.27 o
   0  11   1       48.02       41.10     22.98 o
   1  11   1     1341.68     1442.99     89.33 o
   2  11   1        5.05       16.70     24.13 o
   3  11   1      304.46      307.38     51.23 o
   4  11   1       27.52       15.83     28.38 o
   5  11   1      118.14      105.38     16.49 o
   6  11   1        0.52       -8.94     30.00 o
   7  11   1        1.15       17.79     32.90 o
  -6  12   1        8.73       63.17     30.04 o
  -5  12   1        2.01       -3.46     14.31 o
  -4  12   1       54.44       63.98     29.57 o
  -3  12   1        7.66       23.47     23.93 o
  -2  12   1       35.77       49.04     23.91 o
  -1  12   1       16.17       14.08     21.19 o
   0  12   1       36.49       32.06     19.40 o
   1  12   1       13.93        4.43     22.46 o
   2  12   1       55.67       86.39     22.01 o
   3  12   1        6.88       -2.13     17.14 o
   4  12   1       73.34       54.97     29.85 o
   5  12   1        1.55        9.11     22.15 o
   6  12   1        9.81       68.42     40.93 o
  -6  13   1        6.93       32.32     32.72 o
  -5  13   1       15.26       15.09     22.00 o
  -4  13   1       83.78       90.68     30.70 o
  -3  13   1        1.93        9.61     25.12 o
  -2  13   1      329.68      368.68     41.47 o
  -1  13   1        1.00        8.40     26.21 o
   0  13   1      479.82      542.80     50.22 o
   1  13   1        0.86       -0.78     20.65 o
   2  13   1      404.38      409.33     40.69 o
   3  13   1        0.60        8.89     20.62 o
   4  13   1       91.96      102.58     25.87 o
   5  13   1       15.31        4.94     36.25 o
   6  13   1        6.39       31.35     32.05 o
  -5  14   1       23.33       36.86     42.37 o
  -4  14   1        7.27        4.39     10.28 o
  -3  14   1       78.40       70.98     30.58 o
  -2  14   1        0.48      -11.88     27.93 o
  -1  14   1        9.99       19.64     21.66 o
   0  14   1        7.57       10.73     25.18 o
   1  14   1       11.89        9.96     22.65 o
   2  14   1        0.34       -2.09     21.87 o
   3  14   1       62.59       32.07     25.82 o
   4  14   1        7.54        9.38      7.18 o
   5  14   1       20.56       63.15     33.22 o
  -4  15   1        9.83        8.42      8.52 o
  -3  15   1      118.77       83.30     38.90 o
  -2  15   1       26.95       22.51     35.15 o
  -1  15   1       98.37      112.71     29.56 o
   0  15   1       14.84       33.99     25.26 o
   1  15   1      104.09      112.40     36.59 o
   2  15   1       23.02       36.18     25.42 o
   3  15   1       94.41      105.68     39.92 o
   4  15   1        7.37        2.72      8.19 o
  -4  16   1       39.99       15.24     20.34 o
  -3  16   1        3.94       46.90     32.80 o
  -2  16   1       48.61       64.72     33.79 o
  -1  16   1        5.31       21.60     33.37 o
   0  16   1        1.59       -8.22     32.35 o
   1  16   1        5.04        8.02     29.52 o
   2  16   1       44.86       74.62     41.58 o
   3  16   1        3.28       -3.50     24.92 o
   4  16   1       41.51       52.07     26.54 o
  -2  17   1       59.33       48.90     32.29 o
  -1  17   1        9.81       -9.16     33.39 o
   0  17   1       36.46       44.24     34.97 o
   1  17   1        9.52       49.23     29.32 o
   2  17   1       65.36       91.37     42.08 o
   1   0   2      602.31      530.49     26.32 o
   2   0   2    16028.24    14380.25   1318.45 o
   3   0   2      324.47      498.15    164.81 o
   4   0   2     3142.37     3085.53    208.61 o
   5   0   2      389.88      402.23     23.21 o
   6   0   2      313.53      352.68     79.08 o
   7   0   2        2.09       10.54     16.61 o
   8   0   2       24.18        5.04     14.39 o
   9   0   2        0.22       26.20     34.89 o
  -9   1   2        4.97       24.51     31.71 o
  -8   1   2       14.75        8.62     21.64 o
  -7   1   2       63.27       96.34     21.69 o
  -6   1   2      406.57      513.23     47.96 o
  -5   1   2       89.79      127.98     13.84 o
  -4   1   2      932.52      857.81    161.84 o
  -3   1   2        9.76        0.40     16.73 o
  -2   1   2     3597.39     3654.25    140.24 o
  -1   1   2      892.72      843.21     26.56 o
   1   1   2      747.38      892.63    161.53 o
   2   1   2     3708.88     3732.12    176.48 o
   3   1   2       22.70       28.71     15.04 o
   4   1   2      973.59      975.93     53.10 o
   5   1   2       82.38      117.27     22.87 o
   6   1   2      371.73      444.96     32.07 o
   7   1   2       61.43       53.46     19.16 o
   8   1   2       14.13       13.75     20.51 o
   9   1   2        4.78       33.05     21.20 o
  -9   2   2        1.89       15.48     25.09 o
  -8   2   2        1.51       14.94     23.41 o
  -7   2   2       69.79       63.56     20.12 o
  -6   2   2       15.90       19.06     15.41 o
  -5   2   2      261.27      296.02     20.73 o
  -4   2   2       76.64       78.11     10.11 o
  -3   2   2     4785.11     4826.89    178.58 o
  -2   2   2     2671.37     2567.64     77.35 o
  -1   2   2    20255.13    19933.76   2199.59 o
   0   2   2      130.10      138.46      6.65 o
   1   2   2    21723.83    20605.05   1934.02 o
   2   2   2     2585.84     2519.43    112.61 o
   3   2   2     4742.31     4813.68    277.71 o
   4   2   2       70.65       93.33     26.17 o
   5   2   2      218.85      234.98     26.70 o
   6   2   2       19.77        8.40     24.38 o
   7   2   2       67.72       56.08     19.36 o
   8   2   2        0.96        3.37     20.91 o
   9   2   2        2.22        4.92     24.51 o
  -9   3   2        2.03       32.53     26.18 o
  -8   3   2       10.68       17.94     16.62 o
  -7   3   2       20.68       23.79     19.11 o
  -6   3   2      296.50      314.47     28.13 o
  -5   3   2      170.71      144.68     20.96 o
  -4   3   2      605.77      588.15     29.17 o
  -3   3   2       59.87       98.34     11.30 o
  -2   3   2     2069.68     2044.81     76.85 o
  -1   3   2     2220.55     2127.32     56.19 o
   0   3   2    11198.07    11347.80    736.93 o
   1   3   2     2057.01     1978.28     70.79 o
   2   3   2     2278.16     2251.95    107.05 o
   3   3   2       84.04      106.28     12.24 o
   4   3   2      615.40      620.85     36.84 o
   5   3   2      161.23      203.33     24.80 o
   6   3   2      312.54      445.73     46.49 o
   7   3   2       12.55       25.16     18.32 o
   8   3   2       13.90       14.21     21.05 o
   9   3   2        2.55      -20.18     24.12 o
  -8   4   2        4.37       40.53     15.97 o
  -7   4   2       20.82       26.01     18.69 o
  -6   4   2      372.64      324.66     36.84 o
  -5   4   2      235.20      203.22     26.31 o
  -4   4   2     1317.24     1283.66     57.54 o
  -3   4   2      192.77      201.95     38.02 o
  -2   4   2    15015.97    15543.46   1612.32 o
  -1   4   2      290.84      271.83     10.72 o
   0   4   2     9544.04    10931.85   1666.19 o
   1   4   2      239.84      225.48     13.07 o
   2   4   2    15772.01    15805.97   1366.20 o
   3   4   2      216.63      174.35     22.67 o
   4   4   2     1414.40     1325.36     86.95 o
   5   4   2      242.49      218.60     18.60 o
   6   4   2      403.34      433.93     33.90 o
   7   4   2       25.62       25.24     20.04 o
   8   4   2        4.59        6.15     22.90 o
  -8   5   2       23.04       26.04     25.94 o
  -7   5   2        7.03       24.28     16.23 o
  -6   5   2      158.82      196.14     27.79 o
  -5   5   2      214.37      211.27     43.79 o
  -4   5   2      520.82      548.32     28.33 o
  -3   5   2      739.68      817.18     25.60 o
  -2   5   2      514.57      508.98     19.40 o
  -1   5   2       31.66       27.51      9.60 o
   0   5   2        0.50        7.50      7.45 o
   1   5   2       45.00       47.65      8.43 o
   2   5   2      504.05      490.00     20.25 o
   3   5   2      553.95      533.12     31.16 o
   4   5   2      540.03      554.72     36.60 o
   5   5   2      252.82      278.64     30.82 o
   6   5   2      179.97      200.42     41.30 o
   7   5   2       12.64       22.20     33.84 o
   8   5   2       21.73       15.87     31.65 o
  -8   6   2       13.33       48.13     28.45 o
  -7   6   2       36.19       50.52     22.40 o
  -6   6   2        7.17      -15.49     38.79 o
  -5   6   2      417.26      421.62     76.22 o
  -4   6   2      451.80      407.05     28.50 o
  -3   6   2     2377.11     2001.26    222.94 o
  -2   6   2     1211.80     1206.66     41.36 o
  -1   6   2     6112.25     6008.65    312.99 o
   0   6   2     1278.28     1193.99    285.77 o
   1   6   2     6073.45     5965.26    355.99 o
   2   6   2     1023.17     1173.82    250.58 o
   3   6   2     2246.94     2262.26     76.22 o
   4   6   2      471.35      432.49     45.69 o
   5   6   2      365.83      373.08     98.46 o
   6   6   2       12.23       -6.09     31.91 o
   7   6   2       32.82       34.57     32.68 o
   8   6   2       15.18       74.06     65.10 o
  -8   7   2        7.24      -13.04     30.53 o
  -7   7   2       50.87       68.89     23.74 o
  -6   7   2       98.78      130.39     15.48 o
  -5   7   2      129.13      142.36     17.32 o
  -4   7   2      555.43      584.77     28.17 o
  -3   7   2      493.61      472.45     24.12 o
  -2   7   2      481.81      518.23     23.01 o
  -1   7   2      208.15      198.75     63.07 o
   0   7   2      279.43      277.52     15.41 o
   1   7   2      172.54      167.68     14.94 o
   2   7   2      589.70      583.80     25.72 o
   3   7   2      417.21      404.35     22.93 o
   4   7   2      554.37      557.23     29.84 o
   5   7   2       98.90       59.71     50.89 o
   6   7   2       90.97      101.95     40.37 o
   7   7   2       43.69       41.89     45.95 o
   8   7   2        5.94       65.34     58.08 o
  -8   8   2        8.45        6.76     49.92 o
  -7   8   2       20.22       13.45     18.84 o
  -6   8   2       32.07       16.41     11.75 o
  -5   8   2       92.63       66.58     18.18 o
  -4   8   2      647.38      698.44     34.87 o
  -3   8   2      608.94      619.04     31.68 o
  -2   8   2     2587.08     2568.10    139.14 o
  -1   8   2     1063.94     1029.14     97.70 o
   0   8   2     5683.60     5570.04    337.93 o
   1   8   2     1083.39     1149.18     50.59 o
   2   8   2     2499.39     2395.44    117.29 o
   3   8   2      576.64      573.42     34.81 o
   4   8   2      612.83      629.38     27.55 o
   5   8   2      106.60      119.89     25.15 o
   6   8   2       37.56       53.33     34.07 o
   7   8   2       22.33        3.17     33.74 o
   8   8   2        8.92       38.82     35.02 o
  -7   9   2       20.56       33.19     37.30 o
  -6   9   2       99.08       95.56     19.32 o
  -5   9   2       56.71       60.21     18.21 o
  -4   9   2      183.74      172.54     27.97 o
  -3   9   2      191.62      202.25     23.71 o
  -2   9   2       27.85       34.23     17.03 o
  -1   9   2      356.13      367.24     32.56 o
   0   9   2        1.82        8.67     12.99 o
   1   9   2      311.73      343.31     27.28 o
   2   9   2       17.33       15.79     19.75 o
   3   9   2      182.77      189.38     22.37 o
   4   9   2      240.29      244.97     21.15 o
   5   9   2       60.75       60.87     46.17 o
   6   9   2      115.80      129.02     62.92 o
   7   9   2       22.75       70.36     37.22 o
  -7  10   2        1.24      -17.22     35.46 o
  -6  10   2       53.53       49.10     17.75 o
  -5  10   2       50.01       45.13     14.26 o
  -4  10   2      154.84      179.38     19.25 o
  -3  10   2      342.03      297.87     60.33 o
  -2  10   2      586.56      587.00     38.93 o
  -1  10   2     1332.40     1351.66    107.85 o
   0  10   2      466.74      524.27     43.98 o
   1  10   2     1422.46     1378.53     72.18 o
   2  10   2      596.51      617.41     48.82 o
   3  10   2      300.80      319.02     32.63 o
   4  10   2      157.42      185.28     17.71 o
   5  10   2       48.71       34.15     30.06 o
   6  10   2       61.88       44.25     31.84 o
   7  10   2        0.68      -11.73     49.16 o
  -7  11   2       10.12       33.76     39.09 o
  -6  11   2       18.51        5.87     14.74 o
  -5  11   2       71.48       80.06     22.56 o
  -4  11   2       98.69       88.11     15.22 o
  -3  11   2       42.48       46.25     22.74 o
  -2  11   2       70.48       63.94     21.55 o
  -1  11   2       18.56       19.38     16.72 o
   0  11   2       43.00       45.12     17.77 o
   1  11   2       16.27       16.22     17.73 o
   2  11   2       46.97       60.63     20.86 o
   3  11   2       45.81       49.51     17.59 o
   4  11   2      117.59       96.80     24.61 o
   5  11   2       67.78       57.69     34.98 o
   6  11   2       19.41      -27.30     50.73 o
   7  11   2        8.34      -18.54     44.58 o
  -6  12   2        7.89       12.10     31.63 o
  -5  12   2       75.88       42.00     24.21 o
  -4  12   2       71.86       95.66     17.05 o
  -3  12   2      463.20      476.50     55.25 o
  -2  12   2      548.49      521.99     42.05 o
  -1  12   2      378.38      396.18     34.30 o
   0  12   2     1043.63     1063.76     66.78 o
   1  12   2      407.13      469.76     42.78 o
   2  12   2      528.81      420.73    111.48 o
   3  12   2      515.83      523.76     41.11 o
   4  12   2       78.33       52.17     24.96 o
   5  12   2       79.15       73.69     41.07 o
   6  12   2        8.00       47.81     46.61 o
  -6  13   2       52.98      -54.47     54.47 o
  -5  13   2       39.12       36.35     23.57 o
  -4  13   2       32.65       75.15     30.34 o
  -3  13   2       43.77       35.94     26.06 o
  -2  13   2       73.42       47.54     27.07 o
  -1  13   2       25.94        4.71     19.96 o
   0  13   2       12.05        3.14     19.60 o
   1  13   2       39.37       39.63     22.51 o
   2  13   2       85.26       76.71     31.61 o
   3  13   2       53.02       65.57     22.36 o
   4  13   2       32.99       25.89     20.77 o
   5  13   2       39.40       40.15     31.99 o
   6  13   2       54.33       65.77     63.17 o
  -5  14   2        4.68       19.89     24.98 o
  -4  14   2       96.12       76.62     37.40 o
  -3  14   2       51.14       41.61     26.64 o
  -2  14   2      163.00      198.02     36.35 o
  -1  14   2      135.48      127.31     26.92 o
   0  14   2      292.52      325.52     43.84 o
   1  14   2      129.99      110.68     29.63 o
   2  14   2      143.51      154.10     34.10 o
   3  14   2       61.50       49.84     26.36 o
   4  14   2       90.60       58.64     24.99 o
   5  14   2        8.06        2.21     37.57 o
  -4  15   2        3.11       29.91     21.54 o
  -3  15   2       24.70       -4.00     30.89 o
  -2  15   2        0.72      -25.22     25.22 o
  -1  15   2       11.83       30.40     29.97 o
   0  15   2        5.61       -6.31     28.49 o
   1  15   2        7.93      -18.25     26.26 o
   2  15   2        0.88       -9.53     27.62 o
   3  15   2       21.63       62.78     26.15 o
   4  15   2        4.20       -8.34     22.29 o
  -4  16   2       21.59       23.37     37.38 o
  -3  16   2       74.67       97.15     42.16 o
  -2  16   2       28.71       65.16     26.34 o
  -1  16   2       82.55      100.61     31.78 o
   0  16   2      187.14      204.45     34.64 o
   1  16   2       70.01       80.02     34.46 o
   2  16   2       29.84       17.60     27.24 o
   3  16   2       69.48       96.69     32.83 o
   4  16   2       20.54       15.77     28.98 o
  -2  17   2       19.88       42.30     34.50 o
  -1  17   2        4.12       16.86     31.36 o
   0  17   2       25.98       -5.20     35.64 o
   1  17   2        2.28       -9.92     28.49 o
   2  17   2       20.25       19.15     44.75 o
   1   0   3     2632.02     2527.51     60.63 o
   2   0   3      373.03      359.40     22.84 o
   3   0   3       38.64       44.27     12.56 o
   4   0   3     1129.15     1239.94     98.15 o
   5   0   3        1.11       20.57     17.83 o
   6   0   3      129.59      172.13     27.60 o
   7   0   3       55.89       25.46     18.71 o
   8   0   3        4.02       -4.16     19.45 o
   9   0   3        1.68        2.27     31.33 o
  -9   1   3        0.38      -25.16     32.73 o
  -8   1   3        5.17       11.46     22.39 o
  -7   1   3       16.31       28.70     11.86 o
  -6   1   3      221.43      220.84     20.31 o
  -5   1   3      290.02      236.37     43.60 o
  -4   1   3      254.94      265.40     23.48 o
  -3   1   3      868.57      870.60     29.27 o
  -2   1   3     1214.71     1150.06     34.94 o
  -1   1   3     5979.70     5779.07    212.86 o
   0   1   3     2978.92     2838.38     77.19 o
   1   1   3     4794.07     4649.64    176.32 o
   2   1   3     1631.17     1577.73    124.56 o
   3   1   3      863.24      843.48     31.17 o
   4   1   3      284.63      309.98     22.53 o
   5   1   3      303.01      342.16     21.95 o
   6   1   3      180.45      218.54     22.57 o
   7   1   3       19.35       15.84     16.36 o
   8   1   3        4.32       26.53     20.85 o
   9   1   3        0.41      -24.21     32.38 o
  -9   2   3        6.37      -17.01     41.22 o
  -8   2   3        4.17       31.00     23.82 o
  -7   2   3       50.40       38.74     15.30 o
  -6   2   3       16.79       13.80     11.34 o
  -5   2   3      226.03      267.54     15.39 o
  -4   2   3      703.11      706.20     23.97 o
  -3   2   3      223.54      209.88     13.10 o
  -2   2   3     4775.15     4289.16    288.31 o
  -1   2   3      456.78      420.09     11.09 o
   0   2   3    48969.67    46568.69   8615.11 o
   1   2   3      525.56      498.82      9.49 o
   2   2   3     4912.31     4658.00    243.63 o
   3   2   3      284.70      266.27     22.39 o
   4   2   3      762.24      777.93     39.33 o
   5   2   3      204.26      233.50     25.52 o
   6   2   3       22.97       31.42     15.46 o
   7   2   3       70.15       67.43     26.73 o
   8   2   3        4.34       -1.67     16.09 o
   9   2   3        6.62       27.35     37.44 o
  -8   3   3        4.70       18.76     15.46 o
  -7   3   3       31.62       27.16     18.68 o
  -6   3   3        2.25       -0.52     15.00 o
  -5   3   3      441.73      432.71     29.10 o
  -4   3   3      282.99      277.38     33.07 o
  -3   3   3     2903.66     2786.60     89.00 o
  -2   3   3     1020.18      948.43     42.51 o
  -1   3   3    14830.19    14523.08   1234.30 o
   0   3   3      977.78      909.05     23.90 o
   1   3   3    15353.09    15869.27   1127.86 o
   2   3   3     1016.74     1272.13    445.16 o
   3   3   3     2742.39     2711.66    160.45 o
   4   3   3      418.82      306.03     86.62 o
   5   3   3      482.78      477.07     30.91 o
   6   3   3        7.17       -0.59     17.10 o
   7   3   3       23.73       37.37     19.88 o
   8   3   3        5.37        6.53     19.97 o
  -8   4   3        5.81       28.98     18.26 o
  -7   4   3        7.54       11.32     12.45 o
  -6   4   3      186.50      152.47     47.76 o
  -5   4   3       87.52       61.05     14.88 o
  -4   4   3      295.41      295.08     17.24 o
  -3   4   3      865.00      902.39     38.27 o
  -2   4   3      198.45      213.67     19.39 o
  -1   4   3      248.93      241.54     15.29 o
   0   4   3      309.70      325.15     13.94 o
   1   4   3      182.84      180.02      9.96 o
   2   4   3      108.49      113.62     10.78 o
   3   4   3      753.04      667.66    310.12 o
   4   4   3      253.60      265.88     31.34 o
   5   4   3       71.44       60.41     17.18 o
   6   4   3      127.69      134.66     26.83 o
   7   4   3        8.98        5.20      6.94 o
   8   4   3        2.46       21.05     26.65 o
  -8   5   3       18.01       18.60     26.77 o
  -7   5   3        0.75       -6.63     18.13 o
  -6   5   3      185.58      148.53     28.55 o
  -5   5   3      269.44      310.86     21.83 o
  -4   5   3      948.90      951.33     41.68 o
  -3   5   3     1378.05     1410.90     56.31 o
  -2   5   3     1449.75     1380.68     52.97 o
  -1   5   3      860.24      872.47     62.73 o
   0   5   3     1494.25     1472.47     43.98 o
   1   5   3      895.44      873.34     28.70 o
   2   5   3     1726.94     1644.39     56.21 o
   3   5   3     1384.13     1348.94     70.33 o
   4   5   3      935.38      823.03     52.72 o
   5   5   3      272.26      244.97     50.86 o
   6   5   3      165.37      151.02     26.26 o
   7   5   3        0.95        7.15     21.48 o
   8   5   3       14.57       36.30     44.11 o
  -8   6   3        4.83        5.38      8.17 o
  -7   6   3       25.54        4.00     20.71 o
  -6   6   3       51.15       21.09     13.95 o
  -5   6   3      216.48      244.61     16.57 o
  -4   6   3      206.11      216.87     16.03 o
  -3   6   3     1045.27     1152.71     42.32 o
  -2   6   3      490.23      507.36     28.32 o
  -1   6   3      677.93      709.23     38.94 o
   0   6   3       15.69       15.77     10.38 o
   1   6   3      639.94      649.03     32.19 o
   2   6   3      576.57      591.28     91.91 o
   3   6   3     1125.14     1222.45     46.04 o
   4   6   3      214.83      237.18     31.73 o
   5   6   3      226.35      154.08    132.27 o
   6   6   3       49.12       75.93     28.53 o
   7   6   3       28.80       24.69     30.11 o
   8   6   3        5.41        5.99     44.39 o
  -8   7   3        3.35       25.95     23.10 o
  -7   7   3       24.13       -1.72     23.99 o
  -6   7   3       16.73        8.90     12.18 o
  -5   7   3      145.33      144.16     15.86 o
  -4   7   3       61.49       58.10     12.25 o
  -3   7   3     1682.13     1639.49     51.99 o
  -2   7   3       92.67      103.47     13.51 o
  -1   7   3     3164.94     3232.07    140.66 o
   0   7   3     1322.70     1304.32     54.83 o
   1   7   3     3021.29     3053.35    138.49 o
   2   7   3       63.77       76.85     17.19 o
   3   7   3     1524.05     1533.92     77.07 o
   4   7   3       80.36      100.86     45.43 o
   5   7   3      118.13      123.29     26.66 o
   6   7   3       18.04       27.46     33.10 o
   7   7   3       26.49       12.25     36.51 o
   8   7   3        2.33       15.97     60.85 o
  -8   8   3        2.04        9.89     97.70 o
  -7   8   3        0.47       13.12     25.78 o
  -6   8   3       49.32       41.40     16.68 o
  -5   8   3       11.71       12.11     12.75 o
  -4   8   3       35.22       43.29     14.16 o
  -3   8   3       99.11      110.87     14.08 o
  -2   8   3      432.47      440.85     27.24 o
  -1   8   3      909.26      959.72     46.79 o
   0   8   3      143.54      172.31     14.56 o
   1   8   3      886.50      873.82     36.12 o
   2   8   3      408.89      471.73     62.99 o
   3   8   3      114.07      123.34     18.06 o
   4   8   3        4.62       12.99     24.20 o
   5   8   3        8.40       11.75     25.91 o
   6   8   3       43.98       40.76     34.20 o
   7   8   3        0.40       38.10     34.68 o
   8   8   3        2.76       20.52     32.76 o
  -7   9   3        3.20       40.98     20.17 o
  -6   9   3       70.99       73.13     20.47 o
  -5   9   3       12.58        5.34     17.35 o
  -4   9   3      190.03      203.63     22.33 o
  -3   9   3      308.59      325.50     34.98 o
  -2   9   3     1141.01     1174.88     62.57 o
  -1   9   3       39.59       42.69     19.37 o
   0   9   3     1321.71     1312.92     62.90 o
   1   9   3       31.27       44.10     12.84 o
   2   9   3     1097.42     1136.90     51.55 o
   3   9   3      274.22      259.95     26.51 o
   4   9   3      149.19      113.19     27.73 o
   5   9   3       14.67       30.73     26.05 o
   6   9   3       58.78       46.13     43.23 o
   7   9   3        4.10       45.45     66.45 o
  -7  10   3       27.40       37.60     37.30 o
  -6  10   3        7.40        4.70     13.17 o
  -5  10   3      212.03      224.97     30.74 o
  -4  10   3       52.28       47.33     19.46 o
  -3  10   3      320.91      331.72     32.12 o
  -2  10   3      227.50      230.06     22.74 o
  -1  10   3      273.43      175.60     76.05 o
   0  10   3       50.48       64.08     15.62 o
   1  10   3      263.68      295.41     30.56 o
   2  10   3      204.03      209.72     21.28 o
   3  10   3      304.53      305.95     26.41 o
   4  10   3       44.31       16.56     10.58 o
   5  10   3      209.34      237.58    128.68 o
   6  10   3        8.22       21.30     44.43 o
   7  10   3       24.95       -7.88     35.47 o
  -7  11   3        5.34      -46.40     77.72 o
  -6  11   3       29.22       21.97     21.10 o
  -5  11   3      117.99       66.61     23.38 o
  -4  11   3       31.61       25.39     21.25 o
  -3  11   3      582.19      633.01     51.04 o
  -2  11   3        4.76       -3.10     23.72 o
  -1  11   3      698.98      695.37     40.18 o
   0  11   3        6.39       17.69     23.60 o
   1  11   3      669.00      666.13     49.31 o
   2  11   3        8.43        8.00     17.18 o
   3  11   3      707.28      706.70     46.79 o
   4  11   3       30.71        7.63      6.78 o
   5  11   3      113.05       46.29     31.54 o
   6  11   3       25.40       48.83     42.73 o
   7  11   3        7.10       -3.13     32.99 o
  -6  12   3       14.73       46.86     40.77 o
  -5  12   3        2.50       20.12     19.81 o
  -4  12   3       76.35      110.83     22.49 o
  -3  12   3       66.79       49.82     19.37 o
  -2  12   3       62.85       47.17     21.49 o
  -1  12   3       84.52       72.25     27.88 o
   0  12   3       52.79       49.10     21.82 o
   1  12   3       91.84       80.24     21.00 o
   2  12   3       95.24      103.85     21.06 o
   3  12   3       76.45       58.12     24.52 o
   4  12   3       70.13       48.92     27.76 o
   5  12   3        2.90      -17.09     28.81 o
   6  12   3       24.40       20.71     67.28 o
  -6  13   3       20.94       18.95     45.85 o
  -5  13   3        7.42       19.52     24.14 o
  -4  13   3      140.89      178.62     22.44 o
  -3  13   3       18.62       33.51     25.77 o
  -2  13   3      428.98      425.66     39.35 o
  -1  13   3       17.10       37.94     24.89 o
   0  13   3      424.07      424.81     46.64 o
   1  13   3       16.94       23.26     25.81 o
   2  13   3      441.10      430.03     47.70 o
   3  13   3       22.26       24.50     24.23 o
   4  13   3      120.63      118.90     25.05 o
   5  13   3       12.72       -9.14     34.55 o
   6  13   3       13.88       63.10     39.49 o
  -5  14   3       38.43       56.05     31.94 o
  -4  14   3        0.82       -1.64     19.74 o
  -3  14   3       96.21       88.45     29.77 o
  -2  14   3       20.42       19.50     21.97 o
  -1  14   3       38.57       44.04     26.67 o
   0  14   3       85.24       77.69     24.19 o
   1  14   3       42.18       69.50     27.28 o
   2  14   3       17.85       19.77     29.83 o
   3  14   3       78.71       47.26     32.91 o
   4  14   3        0.81       -7.82     13.23 o
   5  14   3       26.61       26.71     46.97 o
  -4  15   3       12.55       10.54     16.11 o
  -3  15   3       93.07       72.83     28.85 o
  -2  15   3       19.07       41.24     28.40 o
  -1  15   3      217.22      227.97     39.75 o
   0  15   3        0.66       -3.80     28.00 o
   1  15   3      245.01      257.26     33.80 o
   2  15   3       14.30       -5.73     31.16 o
   3  15   3      112.31       89.10     35.19 o
   4  15   3        7.73       -3.35     23.30 o
  -3  16   3        0.14       -2.82     23.59 o
  -2  16   3        8.66       23.11     28.79 o
  -1  16   3        7.02      -17.14     33.99 o
   0  16   3        0.15        2.90     30.54 o
   1  16   3        6.05       -2.46     40.07 o
   2  16   3        8.38       16.05     28.13 o
   3  16   3        0.06        1.89     25.31 o
  -2  17   3       44.52       67.92     32.13 o
  -1  17   3        3.25       19.51     27.20 o
   0  17   3       15.44       26.76     30.08 o
   1  17   3        2.99       22.30     37.83 o
   2  17   3       38.21       50.33     40.48 o
   0   0   4     6916.25     6784.99    422.60 o
   1   0   4      190.71      183.57      6.59 o
   2   0   4     2437.14     2306.62     70.02 o
   3   0   4       10.32       19.19      9.49 o
   4   0   4     3243.84     3422.44    196.70 o
   5   0   4       12.81       23.59     16.25 o
   6   0   4        4.44       -3.73     17.64 o
   7   0   4        2.18        0.93     12.64 o
   8   0   4        0.74       -6.62     16.31 o
   9   0   4        0.57       35.67     28.54 o
  -9   1   4        2.12       34.71     21.01 o
  -8   1   4       15.55       31.01     32.83 o
  -7   1   4       82.35       91.74     14.97 o
  -6   1   4      131.27      151.74     16.71 o
  -5   1   4      142.84      144.72     29.62 o
  -4   1   4      499.01      444.10     28.23 o
  -3   1   4      828.08      852.01     27.05 o
  -2   1   4      250.25      249.33     11.32 o
  -1   1   4      982.18     1001.10     23.11 o
   0   1   4      677.91      683.12     17.88 o
   1   1   4      840.56      803.76     27.64 o
   2   1   4      187.22      184.01     13.90 o
   3   1   4      915.46      922.14     55.00 o
   4   1   4      426.29      403.46     32.20 o
   5   1   4       92.30       99.15     34.92 o
   6   1   4      114.59      135.44     25.24 o
   7   1   4       95.43      111.28     23.76 o
   8   1   4       15.68       19.06     16.86 o
   9   1   4        2.64       10.14     45.50 o
  -8   2   4        5.31        9.63     13.98 o
  -7   2   4       98.14       96.26     15.45 o
  -6   2   4       48.30       46.09     11.30 o
  -5   2   4      815.10      797.37     36.11 o
  -4   2   4       80.71       64.56     14.99 o
  -3   2   4     5549.78     5715.49    268.02 o
  -2   2   4      882.27      860.36     15.46 o
  -1   2   4    14153.88    13735.96    876.65 o
   0   2   4     2728.51     2555.15     65.66 o
   1   2   4    13542.30    12852.04    904.57 o
   2   2   4      966.84      998.87     50.36 o
   3   2   4     5484.54     5644.91    380.67 o
   4   2   4       89.39       93.45     12.28 o
   5   2   4      834.53      828.08     49.90 o
   6   2   4       64.02       55.46     16.69 o
   7   2   4       89.43       50.42     30.08 o
   8   2   4        5.06       11.25     23.24 o
  -8   3   4       12.53        1.71     18.38 o
  -7   3   4       39.36       56.37     14.52 o
  -6   3   4      108.89      109.55     20.97 o
  -5   3   4      115.72      113.33     14.60 o
  -4   3   4      532.47      563.04     22.09 o
  -3   3   4      460.35      474.03     20.15 o
  -2   3   4     2846.57     2901.36     86.69 o
  -1   3   4     1092.17     1011.42     40.37 o
   0   3   4     3525.29     3729.27    116.44 o
   1   3   4      949.74      934.07     22.82 o
   2   3   4     3137.05     3086.42    202.80 o
   3   3   4      367.44      354.90     22.21 o
   4   3   4      596.83      605.75     42.19 o
   5   3   4      121.60       98.57     25.74 o
   6   3   4      107.87      100.24     20.77 o
   7   3   4       26.56       29.29     20.65 o
   8   3   4       17.49        5.66     21.21 o
  -8   4   4        8.39       -1.14     24.57 o
  -7   4   4       11.73       19.90     16.88 o
  -6   4   4      134.59      136.10     19.99 o
  -5   4   4       60.61       38.08     11.74 o
  -4   4   4     1111.17     1231.52    132.42 o
  -3   4   4      743.23      779.77     33.91 o
  -2   4   4     6033.88     6269.75    322.50 o
  -1   4   4     4286.85     4402.92    170.92 o
   0   4   4    15360.20    15635.20   1354.24 o
   1   4   4     4192.30     4155.15    168.19 o
   2   4   4     6477.03     6658.24    300.66 o
   3   4   4      718.34      643.79     62.35 o
   4   4   4     1099.27      892.45    341.23 o
   5   4   4       65.37       56.76     18.48 o
   6   4   4      131.43      116.99     29.93 o
   7   4   4       18.41       -0.66      8.68 o
   8   4   4        5.70      -24.43     24.43 o
  -8   5   4       33.50       18.19     25.88 o
  -7   5   4       31.01       31.58     14.52 o
  -6   5   4       32.15       23.65     13.70 o
  -5   5   4      241.76      243.04     21.14 o
  -4   5   4       35.67       40.00      9.88 o
  -3   5   4      214.77      256.11     16.96 o
  -2   5   4      477.75      481.20     18.43 o
  -1   5   4      302.20      273.60     12.31 o
   0   5   4      697.47      727.22     28.13 o
   1   5   4      231.37      242.14     13.01 o
   2   5   4      549.14      513.64     18.18 o
   3   5   4      178.44      179.18     27.53 o
   4   5   4       49.64       46.42     16.01 o
   5   5   4      226.75      188.57     69.91 o
   6   5   4       44.73       39.15     20.97 o
   7   5   4       26.19       23.05     24.08 o
   8   5   4       31.31       44.84     46.98 o
  -8   6   4        9.68       58.01     53.03 o
  -7   6   4       10.55       30.07     17.77 o
  -6   6   4       44.62       20.53     16.18 o
  -5   6   4      375.65      426.95     24.47 o
  -4   6   4      131.78      116.71     15.18 o
  -3   6   4     2179.67     2209.17     89.34 o
  -2   6   4      238.96      222.31     14.75 o
  -1   6   4     6400.20     6131.96    328.24 o
   0   6   4       87.06       72.98      9.90 o
   1   6   4     5793.74     5667.56    327.20 o
   2   6   4      239.79      225.53     19.03 o
   3   6   4     2398.63     2434.46    107.14 o
   4   6   4      158.64      135.78     25.74 o
   5   6   4      363.67      374.51     46.98 o
   6   6   4       59.68       75.69     26.13 o
   7   6   4       16.49       30.68     25.11 o
   8   6   4       13.96      -16.65     29.70 o
  -8   7   4        2.10      -27.80     95.77 o
  -7   7   4       17.15       47.76     21.64 o
  -6   7   4       17.63       32.18     15.81 o
  -5   7   4      123.97      151.52     19.57 o
  -4   7   4      397.58      422.34     24.70 o
  -3   7   4      194.21      218.12     19.76 o
  -2   7   4       17.17       15.18     10.43 o
  -1   7   4      202.84      204.94     17.03 o
   0   7   4      746.24      730.79     39.00 o
   1   7   4      164.83      182.15     19.68 o
   2   7   4       55.94       51.10     12.73 o
   3   7   4      211.19      147.90     50.86 o
   4   7   4      358.38      358.54     66.58 o
   5   7   4      136.12      151.20     53.65 o
   6   7   4       31.38       42.51     36.93 o
   7   7   4       19.65       42.84     27.22 o
   8   7   4        2.35       39.12     41.77 o
  -8   8   4        3.10      -62.44     62.44 o
  -7   8   4        9.14       22.74     29.14 o
  -6   8   4       64.29       68.24     18.09 o
  -5   8   4       82.53       68.75     15.57 o
  -4   8   4      532.01      540.88     37.79 o
  -3   8   4      926.66      942.85     51.12 o
  -2   8   4     2443.70     2447.99    107.82 o
  -1   8   4      199.14      201.39     18.33 o
   0   8   4     3251.04     3135.39    173.45 o
   1   8   4      198.47      189.63     17.24 o
   2   8   4     2231.23     2235.19    103.59 o
   3   8   4      777.03      753.77     45.23 o
   4   8   4      514.51      591.06     67.17 o
   5   8   4      108.81      114.24     38.01 o
   6   8   4       61.08       87.09     45.08 o
   7   8   4        8.14       -3.90     34.36 o
   8   8   4        3.66       13.48     68.32 o
  -7   9   4       14.18        8.11     28.62 o
  -6   9   4       54.22       49.71     21.73 o
  -5   9   4      104.67      138.75     24.00 o
  -4   9   4      331.45      342.46     33.64 o
  -3   9   4      204.21      237.54     23.15 o
  -2   9   4      143.58      129.65     46.19 o
  -1   9   4      248.13      264.96     24.19 o
   0   9   4       10.44       12.68     11.68 o
   1   9   4      279.56      296.47     27.18 o
   2   9   4      125.55      146.15     21.07 o
   3   9   4      261.16      255.49     55.83 o
   4   9   4      364.40      244.86    101.28 o
   5   9   4      128.09      167.02     43.35 o
   6   9   4       48.61       65.04     48.58 o
   7   9   4       19.09      -14.07     29.79 o
  -7  10   4        0.73        9.33     60.99 o
  -6  10   4       49.75       13.03     20.33 o
  -5  10   4       45.54       38.42     18.20 o
  -4  10   4      242.99      260.67     24.80 o
  -3  10   4      122.76      113.84     30.87 o
  -2  10   4      615.63      682.40     40.83 o
  -1  10   4      912.05      902.84     61.16 o
   0  10   4     1050.48     1112.85     61.08 o
   1  10   4      957.83      919.60     47.48 o
   2  10   4      662.12      706.56     47.68 o
   3  10   4      111.32      131.44     18.62 o
   4  10   4      285.54      221.00     64.51 o
   5  10   4       60.53        1.21     29.67 o
   6  10   4       57.08       96.78     40.73 o
   7  10   4        1.67       21.02     35.62 o
  -7  11   4        7.12       20.17     50.80 o
  -6  11   4       11.98       11.36     16.71 o
  -5  11   4       43.26       59.56     26.35 o
  -4  11   4       64.98       49.38     28.44 o
  -3  11   4       18.29       16.51     18.50 o
  -2  11   4       85.54       81.70     22.02 o
  -1  11   4       42.40       26.29     20.62 o
   0  11   4        1.80        7.51     15.13 o
   1  11   4       33.82       45.21     27.33 o
   2  11   4       82.32       84.51     20.14 o
   3  11   4       21.36       41.55     17.91 o
   4  11   4       69.39       69.58     12.48 o
   5  11   4       38.14       60.70     37.79 o
   6  11   4       10.94       46.44     51.10 o
   7  11   4        5.60      -22.69     31.98 o
  -6  12   4       31.68       37.50     23.53 o
  -5  12   4       70.43       70.72     24.20 o
  -4  12   4       71.31       70.90     17.79 o
  -3  12   4      149.12      151.53     25.26 o
  -2  12   4      393.61      416.99     39.67 o
  -1  12   4      241.93      289.03     29.58 o
   0  12   4      402.46      412.89     42.97 o
   1  12   4      206.04      275.15     36.27 o
   2  12   4      367.71      378.30     35.70 o
   3  12   4      142.37      164.16     27.20 o
   4  12   4       70.90       58.67     23.33 o
   5  12   4       70.52       51.90     46.54 o
   6  12   4       28.18       15.02     43.11 o
  -6  13   4       24.33       -8.82     41.95 o
  -5  13   4       49.36       50.25     25.91 o
  -4  13   4       58.35      118.87     26.13 o
  -3  13   4       30.23       37.56     26.76 o
  -2  13   4       47.43       45.89     35.49 o
  -1  13   4       84.39       84.50     31.19 o
   0  13   4       13.04        8.97     20.39 o
   1  13   4       96.48       69.10     23.89 o
   2  13   4       49.38       46.38     23.23 o
   3  13   4       29.04       19.54     25.19 o
   4  13   4       56.63       63.19     21.30 o
   5  13   4       50.09      151.31     66.05 o
   6  13   4       25.69       -0.37     84.46 o
  -5  14   4        3.50       -5.89     30.38 o
  -4  14   4      104.87      196.00     37.09 o
  -3  14   4       87.94       94.88     24.58 o
  -2  14   4      155.41      190.20     33.53 o
  -1  14   4      159.65      148.11     31.59 o
   0  14   4      603.23      660.09     74.66 o
   1  14   4      163.59      112.96     38.42 o
   2  14   4      155.01       45.92     33.95 o
   3  14   4       89.49       62.64     29.78 o
   4  14   4      113.38       92.84     28.32 o
   5  14   4        2.80       -9.38     33.06 o
  -4  15   4       18.75        9.75     29.84 o
  -3  15   4       17.91       19.95     32.12 o
  -2  15   4       36.32       41.42     26.83 o
  -1  15   4        6.14        3.71     23.40 o
   0  15   4        0.71       16.71     22.90 o
   1  15   4        4.02        7.50     32.74 o
   2  15   4       42.36       25.03     39.68 o
   3  15   4       24.43        2.77     28.29 o
   4  15   4       18.26       23.78     21.93 o
  -3  16   4       28.28       23.27     32.48 o
  -2  16   4       21.36       -1.04     32.12 o
  -1  16   4       56.32       83.69     30.02 o
   0  16   4       75.34       98.12     35.37 o
   1  16   4       50.73       75.72     30.16 o
   2  16   4       23.38       16.22     26.97 o
   3  16   4       28.14       22.11     24.81 o
  -2  17   4        4.11       19.96     30.21 o
  -1  17   4        0.16       24.76     54.11 o
   0  17   4        8.30       22.18     30.62 o
   1  17   4        0.27       -2.49     32.57 o
   2  17   4        3.45       22.82     26.66 o
   1   0   5     4261.42     4161.96    146.82 o
   2   0   5       40.67       43.08      6.11 o
   3   0   5      893.26      823.30    131.22 o
   4   0   5       44.28       71.94     15.87 o
   5   0   5      136.39      167.38     25.71 o
   6   0   5        1.77        7.84     18.09 o
   7   0   5       24.80       -2.11     10.42 o
   8   0   5        0.30       23.19     28.07 o
  -8   1   5        7.71       -2.56     26.18 o
  -7   1   5       19.36       25.28     14.36 o
  -6   1   5      456.45      474.37     81.50 o
  -5   1   5      207.24      221.10     26.86 o
  -4   1   5      602.80      621.81     26.98 o
  -3   1   5     1443.28     1390.51     40.35 o
  -2   1   5     3749.93     3825.49    158.39 o
  -1   1   5     5128.74     4920.11    203.58 o
   0   1   5     5365.21     5045.92    202.66 o
   1   1   5     5228.11     5007.10    189.46 o
   2   1   5     2933.32     2987.00    119.61 o
   3   1   5     1194.75     1191.02     59.52 o
   4   1   5      496.83      494.01     43.87 o
   5   1   5      186.25      201.05     24.36 o
   6   1   5      401.14      463.01     39.86 o
   7   1   5       24.99       20.15     23.60 o
   8   1   5        8.16       -8.81     34.52 o
  -8   2   5        5.05       20.89     17.87 o
  -7   2   5       87.76      107.07     14.37 o
  -6   2   5       79.14       88.34      9.77 o
  -5   2   5     1043.49     1012.08     94.42 o
  -4   2   5      368.44      300.50     52.90 o
  -3   2   5      807.14      804.25     15.18 o
  -2   2   5     2323.94     2267.09     68.60 o
  -1   2   5       96.66       91.87      7.23 o
   0   2   5      584.33      601.47     17.71 o
   1   2   5      114.70      114.69      5.15 o
   2   2   5     2479.40     2543.27    126.09 o
   3   2   5      777.87      786.88     36.60 o
   4   2   5      419.47      362.34    234.19 o
   5   2   5      970.69      909.16     62.79 o
   6   2   5       78.96      109.57     21.70 o
   7   2   5       87.68       79.19     22.65 o
   8   2   5        4.81       -8.68     18.71 o
  -8   3   5        6.43       25.67     30.40 o
  -7   3   5       21.62       17.83     14.70 o
  -6   3   5       29.71       18.75     13.40 o
  -5   3   5      218.17      215.25     14.47 o
  -4   3   5       74.56       83.53      6.97 o
  -3   3   5     1593.12     1542.23     35.18 o
  -2   3   5      905.81      913.86     36.29 o
  -1   3   5     5983.38     5971.74    287.69 o
   0   3   5       39.95       28.36      7.71 o
   1   3   5     6855.39     6843.03    350.54 o
   2   3   5     1031.54     1035.68     49.30 o
   3   3   5     2119.68     2019.24     95.48 o
   4   3   5      111.23      119.37      8.62 o
   5   3   5      213.09      203.63     24.51 o
   6   3   5       28.43       22.06     19.03 o
   7   3   5       17.54       23.83     13.13 o
   8   3   5        7.39       -1.88     27.48 o
  -8   4   5        5.39      -98.88    149.49 o
  -7   4   5       12.24       11.04     16.44 o
  -6   4   5       23.43       25.83     13.91 o
  -5   4   5       68.13       72.48     10.34 o
  -4   4   5      304.85      314.36     15.01 o
  -3   4   5     1078.57     1087.94     34.54 o
  -2   4   5      776.19      761.48     24.91 o
  -1   4   5     2619.31     2463.66     99.52 o
   0   4   5      739.00      714.80     20.04 o
   1   4   5     2771.82     2859.78    103.15 o
   2   4   5      609.55      603.32     16.39 o
   3   4   5      971.03      962.17     61.80 o
   4   4   5      265.47      343.46     87.68 o
   5   4   5       64.93       59.78     18.14 o
   6   4   5       32.82        6.34     16.83 o
   7   4   5        9.94        5.12     13.05 o
   8   4   5        2.43      -36.39     48.45 o
  -8   5   5        9.90       62.58     57.87 o
  -7   5   5       14.12       29.60     20.38 o
  -6   5   5       57.96       18.84     10.33 o
  -5   5   5      175.71      208.55     17.33 o
  -4   5   5     1004.02      999.48     37.23 o
  -3   5   5      616.09      590.90     63.97 o
  -2   5   5     2236.89     2100.87    107.87 o
  -1   5   5     2778.69     2909.32    126.34 o
   0   5   5     9455.85     9463.53    623.12 o
   1   5   5     2929.24     3170.53    103.50 o
   2   5   5     2004.06     1951.72     58.88 o
   3   5   5      645.09      540.62    296.70 o
   4   5   5      845.44      774.72     58.85 o
   5   5   5      176.00      206.99     36.91 o
   6   5   5       40.10       60.43     20.05 o
   7   5   5       11.95        9.53     20.90 o
   8   5   5       10.53       25.95     30.39 o
  -8   6   5        3.68      -15.28     99.85 o
  -7   6   5       73.57      115.13     17.68 o
  -6   6   5       42.98       24.00     11.44 o
  -5   6   5      172.02      179.75     16.69 o
  -4   6   5      300.83      337.67     26.33 o
  -3   6   5      459.98      428.83     23.67 o
  -2   6   5     1561.42     1551.58     56.83 o
  -1   6   5      184.61      195.07     13.52 o
   0   6   5     2386.59     2934.96    366.97 o
   1   6   5      193.66      192.84     14.69 o
   2   6   5     1621.76     1673.81     56.26 o
   3   6   5      386.28      395.58     33.44 o
   4   6   5      328.10      347.90     41.45 o
   5   6   5      168.21      227.36     43.42 o
   6   6   5       45.46       51.54     28.21 o
   7   6   5       75.96       79.86     31.51 o
   8   6   5        4.11       50.92     38.04 o
  -8   7   5       11.81       -4.01     57.94 o
  -7   7   5       22.26       35.42     16.43 o
  -6   7   5       38.85       39.18     13.48 o
  -5   7   5      168.51      157.67     20.80 o
  -4   7   5       28.97       33.79     10.86 o
  -3   7   5      850.39      957.83     45.45 o
  -2   7   5       60.48       70.21     10.95 o
  -1   7   5     2030.72     2022.82     81.94 o
   0   7   5      272.17      287.00     32.70 o
   1   7   5     2086.37     2128.08     91.99 o
   2   7   5       36.40       46.44     16.36 o
   3   7   5      892.94      862.46     24.39 o
   4   7   5       44.19       31.91     28.42 o
   5   7   5      177.92      200.00     50.88 o
   6   7   5       45.95       49.94     29.07 o
   7   7   5       24.28       23.66     30.90 o
   8   7   5       11.39        4.10     45.53 o
  -7   8   5        5.23      -13.20     21.14 o
  -6   8   5       54.89       49.17     19.15 o
  -5   8   5       20.46       27.03     13.31 o
  -4   8   5       85.58       98.92     20.09 o
  -3   8   5      120.69      102.35     11.69 o
  -2   8   5      300.49      288.41     20.44 o
  -1   8   5      356.14      338.84     60.11 o
   0   8   5      351.10      375.57     28.14 o
   1   8   5      353.86      336.43     26.13 o
   2   8   5      250.48      340.11     78.21 o
   3   8   5       78.17       60.45     15.92 o
   4   8   5      100.08      101.87     28.47 o
   5   8   5       16.70       30.45     31.01 o
   6   8   5       63.49       69.12     37.96 o
   7   8   5        5.42       17.05     39.48 o
  -7   9   5       10.60       36.40     23.40 o
  -6   9   5       50.30       61.87     18.76 o
  -5   9   5       40.38       30.25     16.83 o
  -4   9   5      467.06      469.11     32.24 o
  -3   9   5      156.73      153.72     21.37 o
  -2   9   5      618.77      620.88     36.04 o
  -1   9   5      555.15      613.37     95.59 o
   0   9   5     1551.21     1432.08    293.36 o
   1   9   5      574.63      618.09     52.83 o
   2   9   5      729.52      730.35     39.68 o
   3   9   5      149.98      144.58     21.60 o
   4   9   5      410.90      445.74     47.70 o
   5   9   5       38.60       43.05     49.92 o
   6   9   5       44.94       55.85     30.38 o
   7   9   5        7.51       25.96     30.40 o
  -7  10   5       24.13      -12.18     26.89 o
  -6  10   5        2.96       -6.90     19.51 o
  -5  10   5      109.03      103.42     25.54 o
  -4  10   5        5.57       19.50     13.75 o
  -3  10   5      372.97      399.17     29.97 o
  -2  10   5      227.35      226.88     23.87 o
  -1  10   5      132.15      150.47     22.06 o
   0  10   5      311.53      341.92     25.59 o
   1  10   5      136.14      156.96     26.35 o
   2  10   5      225.93      230.01     27.60 o
   3  10   5      386.25      403.29     26.84 o
   4  10   5        4.91        2.96      8.13 o
   5  10   5      110.39       82.35     34.37 o
   6  10   5        4.06       41.25     77.68 o
   7  10   5       20.80       28.17     32.85 o
  -6  11   5       31.27       26.25     31.39 o
  -5  11   5      160.49      227.45     56.26 o
  -4  11   5       29.27       30.96     18.68 o
  -3  11   5      352.24      369.75     49.02 o
  -2  11   5       50.40       46.78     21.10 o
  -1  11   5      984.16      988.78     52.75 o
   0  11   5       49.51       86.59     22.91 o
   1  11   5      972.87      974.93     53.75 o
   2  11   5       53.46       60.52     22.17 o
   3  11   5      357.02      385.51     35.03 o
   4  11   5       31.62       19.89      4.82 o
   5  11   5      137.07       76.01     86.85 o
   6  11   5       27.28       26.48     52.41 o
  -6  12   5       18.94       27.02     25.62 o
  -5  12   5        0.37       10.40     17.57 o
  -4  12   5      157.10      132.24     28.00 o
  -3  12   5        1.02        6.71      8.13 o
  -2  12   5      100.87      103.52     21.30 o
  -1  12   5       61.43       58.86     20.04 o
   0  12   5      214.74      212.09     27.34 o
   1  12   5       60.56       30.37     22.98 o
   2  12   5       73.79       71.99     26.34 o
   3  12   5        1.46        6.13     20.33 o
   4  12   5      127.43      100.07     23.72 o
   5  12   5        0.65      -12.44     37.79 o
   6  12   5       17.94       60.13     61.99 o
  -5  13   5        4.87       32.12     25.97 o
  -4  13   5       84.78      116.51     35.10 o
  -3  13   5       17.60        0.80     26.88 o
  -2  13   5      178.71      170.39     27.50 o
  -1  13   5       54.12       31.38     19.97 o
   0  13   5      230.88      274.29     34.15 o
   1  13   5       49.37       63.70     28.84 o
   2  13   5      201.84      185.13     36.97 o
   3  13   5       14.05        2.86     26.66 o
   4  13   5       84.21       84.41     38.02 o
   5  13   5        8.06      -27.14     46.57 o
  -5  14   5       46.33       78.44     52.32 o
  -4  14   5       12.71        8.20     18.31 o
  -3  14   5      104.02      112.23     26.76 o
  -2  14   5        7.86       16.02     29.51 o
  -1  14   5       35.58       21.99     26.84 o
   0  14   5      230.52      249.64     38.42 o
   1  14   5       38.09       38.79     24.26 o
   2  14   5        9.85       10.93     21.57 o
   3  14   5      101.13       11.22     25.26 o
   4  14   5       12.73        2.31     17.77 o
   5  14   5       45.12       81.36     53.38 o
  -4  15   5        9.81        2.11     26.73 o
  -3  15   5       67.45       79.73     24.78 o
  -2  15   5       27.56       50.99     23.50 o
  -1  15   5      205.25      219.51     50.66 o
   0  15   5        3.69        0.05     25.65 o
   1  15   5      234.61      213.20     49.83 o
   2  15   5       27.48       -2.73     30.23 o
   3  15   5       61.03       28.33     30.79 o
   4  15   5       10.26       22.20     19.47 o
  -3  16   5        5.36       17.57     28.95 o
  -2  16   5       26.52       52.64     24.25 o
  -1  16   5        0.99      -23.73     26.23 o
   0  16   5        3.47       42.82     44.77 o
   1  16   5        0.70      -21.96     26.61 o
   2  16   5       22.01       -0.37     37.26 o
   3  16   5        6.17       11.44     30.16 o
  -1  17   5        2.32       27.85     35.70 o
   0  17   5       77.33       38.56     35.46 o
   1  17   5        1.78       21.60     44.88 o
   0   0   6    11571.92    11879.72   1176.77 o
   1   0   6      238.69      290.98     23.92 o
   2   0   6     6250.62     6227.87    279.95 o
   3   0   6        2.26        4.98      5.25 o
   4   0   6      932.77      983.12     63.78 o
   5   0   6        1.76       14.69     12.54 o
   6   0   6      154.75      140.66     19.07 o
   7   0   6       30.43       30.22     14.91 o
   8   0   6        0.58       21.69     45.89 o
  -8   1   6        5.56       -4.86     17.50 o
  -7   1   6        0.05       -6.40     11.51 o
  -6   1   6       58.85       70.24     13.59 o
  -5   1   6      112.86      119.63     17.75 o
  -4   1   6      156.16      158.88     16.00 o
  -3   1   6      748.73      738.49     22.26 o
  -2   1   6      702.97      735.49     41.64 o
  -1   1   6     1483.49     1434.29     45.36 o
   0   1   6        6.93       10.59      6.02 o
   1   1   6     1618.21     1518.27     38.59 o
   2   1   6      487.36      528.47     23.61 o
   3   1   6      790.04      745.03     39.32 o
   4   1   6      124.59      108.28     18.65 o
   5   1   6      119.41      140.80     41.04 o
   6   1   6       34.65       35.88     34.41 o
   7   1   6        1.48        8.24     24.58 o
   8   1   6        6.10       31.94     24.44 o
  -8   2   6        1.70        3.06     16.84 o
  -7   2   6       61.84       71.24     10.50 o
  -6   2   6        0.91        0.01      7.08 o
  -5   2   6      926.59      825.46    119.64 o
  -4   2   6      179.87      191.32      8.07 o
  -3   2   6     4198.15     4495.86    189.03 o
  -2   2   6      249.62      258.58     42.32 o
  -1   2   6     4502.78     4369.83    183.77 o
   0   2   6      101.21      109.23      8.37 o
   1   2   6     4939.90     4828.38    143.92 o
   2   2   6      188.47      167.52     12.67 o
   3   2   6     4410.82     4538.67    234.58 o
   4   2   6      137.65      149.60     18.84 o
   5   2   6     1031.64     1010.12     56.41 o
   6   2   6        4.81       -6.13     26.80 o
   7   2   6       50.12       22.93     23.36 o
   8   2   6        2.96      -20.28     21.25 o
  -8   3   6        1.08       96.04    136.49 o
  -7   3   6       15.41       23.82     26.38 o
  -6   3   6      169.24      158.16     17.58 o
  -5   3   6      276.19      276.45     15.11 o
  -4   3   6      226.97      231.53     11.09 o
  -3   3   6      226.44      211.45     33.89 o
  -2   3   6      635.38      628.77     19.95 o
  -1   3   6      228.76      204.52      9.23 o
   0   3   6      509.62      553.33     18.24 o
   1   3   6      262.47      244.49      9.46 o
   2   3   6      777.98      804.54     38.04 o
   3   3   6      189.99      204.63     17.24 o
   4   3   6      286.69      303.75     36.36 o
   5   3   6      290.97      332.94     29.48 o
   6   3   6      144.57      132.31     22.40 o
   7   3   6       15.03       40.36     40.42 o
   8   3   6        0.49       21.21     25.89 o
  -8   4   6        3.51      -22.06     77.86 o
  -7   4   6        1.10       -2.85      9.99 o
  -6   4   6       41.42       31.17     10.31 o
  -5   4   6       60.17       66.12      9.57 o
  -4   4   6      864.95      874.79     24.91 o
  -3   4   6      217.20      221.69     18.83 o
  -2   4   6     3877.28     3742.39    156.85 o
  -1   4   6     1972.01     2090.67     74.19 o
   0   4   6     5170.15     5369.85    259.08 o
   1   4   6     1855.99     1988.05     61.72 o
   2   4   6     3459.37     3312.02    105.42 o
   3   4   6      242.01      228.03     23.78 o
   4   4   6      652.51      644.12     81.83 o
   5   4   6       53.56       51.83     27.37 o
   6   4   6       40.59       33.79     22.04 o
   7   4   6        2.15        2.16      7.55 o
   8   4   6        1.91       28.69     33.26 o
  -8   5   6       17.92       98.12     98.46 o
  -7   5   6       23.67       27.14      9.85 o
  -6   5   6       43.06       47.65     11.50 o
  -5   5   6       60.43       69.22     13.08 o
  -4   5   6       94.07      103.63      9.76 o
  -3   5   6      651.62      638.63     62.34 o
  -2   5   6       46.48       45.45      9.69 o
  -1   5   6     1834.88     1920.00     58.28 o
   0   5   6      137.93      176.00     10.97 o
   1   5   6     1967.66     2021.72     77.40 o
   2   5   6       72.16       76.86      8.82 o
   3   5   6      638.95      613.72     47.94 o
   4   5   6       68.83       14.31     24.48 o
   5   5   6       81.94       86.32     35.97 o
   6   5   6       37.76       42.59     24.25 o
   7   5   6       24.23       16.26     30.63 o
   8   5   6       17.44       72.28     55.71 o
  -8   6   6        6.80       37.20     99.64 o
  -7   6   6        2.45      -30.44     40.85 o
  -6   6   6       31.72       28.13      9.69 o
  -5   6   6      162.30      162.16     15.43 o
  -4   6   6      224.73      204.33     15.66 o
  -3   6   6     1159.25     1154.45     51.64 o
  -2   6   6      206.93      242.15     27.98 o
  -1   6   6     2614.78     3261.32    332.40 o
   0   6   6      766.65      763.62     30.70 o
   1   6   6     2697.78     2623.57    178.44 o
   2   6   6      208.77      199.66     11.88 o
   3   6   6     1324.10     1403.41     89.91 o
   4   6   6      315.21      318.20     32.59 o
   5   6   6      178.18      209.47     36.06 o
   6   6   6       44.50       47.77     31.05 o
   7   6   6        3.88       22.75     26.41 o
   8   6   6       10.72        5.59     38.96 o
  -8   7   6       10.07      107.73     65.41 o
  -7   7   6       10.73        9.70     22.75 o
  -6   7   6       35.47       30.38     10.78 o
  -5   7   6       36.30       44.12     10.50 o
  -4   7   6      117.40      139.71     16.89 o
  -3   7   6      602.61      588.55     21.65 o
  -2   7   6       47.94       49.73      9.63 o
  -1   7   6      103.14      100.18     14.52 o
   0   7   6       17.35       10.67      9.73 o
   1   7   6       92.67       93.52     11.21 o
   2   7   6       92.20       89.16     16.52 o
   3   7   6      671.31      675.92     18.24 o
   4   7   6      114.46      100.18     26.41 o
   5   7   6       42.37       -2.83     36.30 o
   6   7   6       41.55       49.57     26.62 o
   7   7   6       10.41       45.53     35.20 o
   8   7   6       10.71       16.65     39.90 o
  -7   8   6       30.32       22.47     25.61 o
  -6   8   6       17.92       17.46     10.94 o
  -5   8   6      147.75      158.26     21.92 o
  -4   8   6      502.90      508.57     43.48 o
  -3   8   6      508.57      475.93     22.39 o
  -2   8   6     1414.17     1349.21     68.55 o
  -1   8   6      197.12      200.63     19.24 o
   0   8   6     1738.41     1813.21     92.07 o
   1   8   6      204.11      197.06     15.68 o
   2   8   6     1420.84     1429.56     56.55 o
   3   8   6      424.63      416.35     19.69 o
   4   8   6      536.57      532.58     57.58 o
   5   8   6      151.02      154.89     46.94 o
   6   8   6       22.48        1.56     28.20 o
   7   8   6       31.57        6.37     31.08 o
  -7   9   6       10.28        9.20     18.32 o
  -6   9   6       17.59       30.80     21.98 o
  -5   9   6       31.07       34.98     16.80 o
  -4   9   6       35.33       20.63     17.35 o
  -3   9   6      351.41      352.50     27.03 o
  -2   9   6      299.09      315.25     27.29 o
  -1   9   6      129.14      134.80     15.53 o
   0   9   6        2.80        8.28     14.47 o
   1   9   6      191.65      196.29     25.10 o
   2   9   6      251.54      235.59     19.77 o
   3   9   6      376.06      373.54     71.26 o
   4   9   6       44.71       58.55     30.76 o
   5   9   6       37.74       29.78     33.45 o
   6   9   6       12.39       10.76     30.54 o
   7   9   6       12.77       15.71     35.63 o
  -7  10   6        1.28       28.17     27.05 o
  -6  10   6       40.16       13.77     20.36 o
  -5  10   6       72.58       68.14     17.28 o
  -4  10   6      176.05      187.48     30.62 o
  -3  10   6      667.45      699.31     39.20 o
  -2  10   6      538.11      552.24    101.81 o
  -1  10   6      594.09      626.08    105.54 o
   0  10   6      561.35      525.31     99.57 o
   1  10   6      620.94      635.49     37.93 o
   2  10   6      529.48      597.26     38.13 o
   3  10   6      541.65      543.92     72.49 o
   4  10   6      221.56      284.39     58.43 o
   5  10   6       77.03       50.94     39.17 o
   6  10   6       47.95       47.08     29.78 o
   7  10   6        0.67       11.50     40.50 o
  -6  11   6        5.71       24.30     26.29 o
  -5  11   6       32.98       44.18     22.12 o
  -4  11   6        6.83        2.65     15.91 o
  -3  11   6      115.45      112.96     24.60 o
  -2  11   6      245.55      257.36     28.13 o
  -1  11   6       55.18       66.15     19.72 o
   0  11   6       16.48       35.28     18.06 o
   1  11   6       58.05       69.04     23.01 o
   2  11   6      226.54      238.45     30.73 o
   3  11   6      120.68       98.16     18.27 o
   4  11   6       22.30       28.17     20.32 o
   5  11   6       28.66       -0.42     10.50 o
   6  11   6        3.54      -10.71     41.28 o
  -6  12   6        2.53       34.74     30.65 o
  -5  12   6       24.93       14.76     15.14 o
  -4  12   6      133.10      214.20     55.77 o
  -3  12   6       31.45       19.97     11.07 o
  -2  12   6      254.55      257.81     25.78 o
  -1  12   6      161.24      160.15     55.41 o
   0  12   6      210.48      196.48     26.69 o
   1  12   6      111.24      149.08     24.56 o
   2  12   6      297.83      290.47     34.58 o
   3  12   6       37.03       20.34     24.80 o
   4  12   6      139.39      135.21     38.86 o
   5  12   6       16.83       15.41     33.75 o
   6  12   6        2.22       -1.51     38.96 o
  -5  13   6       22.80       34.31     35.11 o
  -4  13   6       21.96       10.46     19.15 o
  -3  13   6      124.35      197.78     32.63 o
  -2  13   6       19.72       10.95     17.94 o
  -1  13   6       83.66       89.31     26.18 o
   0  13   6       40.82       42.00     26.52 o
   1  13   6       95.67       77.76     27.46 o
   2  13   6       23.02        9.64     20.65 o
   3  13   6      138.57       36.24     28.81 o
   4  13   6       20.60       23.74     22.95 o
   5  13   6       18.76       51.19     49.36 o
  -5  14   6        7.94       40.80     39.04 o
  -4  14   6       60.55       64.47     18.93 o
  -3  14   6       42.97       26.65     31.32 o
  -2  14   6      167.79      172.44     42.50 o
  -1  14   6       47.46       36.77     25.06 o
   0  14   6      151.50      187.00     31.55 o
   1  14   6       49.63       19.79     23.01 o
   2  14   6      178.54      137.54     46.30 o
   3  14   6       39.79        7.93     28.09 o
   4  14   6       61.38       27.04     26.34 o
   5  14   6        5.61       11.69     53.29 o
  -4  15   6       21.63       39.28     24.19 o
  -3  15   6       15.99        6.41     13.34 o
  -2  15   6       33.19       40.18     28.54 o
  -1  15   6       10.28       23.49     31.38 o
   0  15   6        1.09        0.58     27.97 o
   1  15   6       10.54       15.01     32.21 o
   2  15   6       39.83       23.93     28.24 o
   3  15   6       15.09        1.56     28.67 o
   4  15   6       20.80       20.15     25.50 o
  -3  16   6       29.38       14.06     18.52 o
  -2  16   6       15.59       28.91     24.54 o
  -1  16   6       76.04      119.64     42.28 o
   0  16   6       43.89       47.16     37.68 o
   1  16   6       73.02       77.36     41.93 o
   2  16   6       13.55       -6.39     31.45 o
   3  16   6       27.02        4.44     28.02 o
  -1  17   6       11.90       -3.47     29.06 o
   0  17   6        0.10       -3.04     36.48 o
   1  17   6        9.23       32.33     26.97 o
   1   0   7     6169.04     6076.08    244.66 o
   2   0   7      604.68      529.50     72.84 o
   3   0   7     2002.13     2054.45     62.34 o
   4   0   7      228.32      143.78     67.53 o
   5   0   7      298.13      290.95     24.92 o
   6   0   7       73.51       84.96     25.00 o
   7   0   7      113.30       77.92     32.63 o
   8   0   7        0.98       23.14     19.68 o
  -8   1   7        6.90       23.94     31.51 o
  -7   1   7       67.03       45.25     12.44 o
  -6   1   7      108.69       93.97     17.93 o
  -5   1   7      332.16      346.58     36.09 o
  -4   1   7      447.91      447.58     52.37 o
  -3   1   7     1662.66     1600.87     49.40 o
  -2   1   7     2332.56     2369.39     71.31 o
  -1   1   7     1555.52     1463.85     43.98 o
   0   1   7     1766.64     1741.70     52.43 o
   1   1   7     1730.75     1651.97     56.55 o
   2   1   7     2352.99     2293.96     65.91 o
   3   1   7     1804.10     1838.58     74.20 o
   5   1   7      300.96      333.08     35.93 o
   6   1   7       81.77       85.97     19.40 o
   7   1   7       60.17       54.67     18.04 o
   8   1   7        8.06        6.12     16.86 o
  -8   2   7        3.61      -22.61     96.66 o
  -7   2   7       80.63       63.29     23.23 o
  -6   2   7       17.41       21.98      7.83 o
  -5   2   7      190.66      165.92     17.91 o
  -4   2   7      388.80      372.91     14.07 o
  -3   2   7      184.71      166.81     12.32 o
  -2   2   7      773.31      757.18     25.63 o
  -1   2   7     1981.00     2055.47     74.99 o
   0   2   7     3389.08     3425.89    124.74 o
   1   2   7     1853.91     1965.71     52.35 o
   2   2   7      879.23      857.62     45.17 o
   3   2   7      206.19      194.03     19.90 o
   4   2   7      410.32      426.13     31.79 o
   5   2   7      172.18      199.62     24.94 o
   6   2   7        8.14       12.22     21.08 o
   7   2   7       89.51      131.91     22.03 o
   8   2   7        2.53       18.96     21.46 o
  -8   3   7       25.85       53.86     94.66 o
  -7   3   7       12.48       11.43     10.13 o
  -6   3   7       32.11       28.20      9.09 o
  -5   3   7       52.78       45.15     13.40 o
  -4   3   7      296.13      254.60     58.99 o
  -3   3   7     1684.23     1686.44     58.57 o
  -2   3   7     1058.18     1040.10     36.13 o
  -1   3   7     4636.44     4575.90    185.19 o
   0   3   7     5749.81     5815.55    251.83 o
   1   3   7     4907.12     5036.52    227.64 o
   2   3   7      893.58      842.46     93.83 o
   3   3   7     1553.72     1546.33    104.70 o
   4   3   7      345.80      369.18     26.93 o
   5   3   7       20.82       48.54     20.55 o
   6   3   7       41.69       49.48     25.67 o
   7   3   7        9.36       -2.40     48.57 o
   8   3   7       26.83       39.98     42.01 o
  -8   4   7        9.92        4.43     84.63 o
  -7   4   7       11.36        5.31     34.18 o
  -6   4   7      136.99      131.21     10.68 o
  -5   4   7      281.95      281.73     19.35 o
  -4   4   7      112.42      122.53     17.82 o
  -3   4   7      910.74      925.34     41.53 o
  -2   4   7      225.79      224.74     17.98 o
  -1   4   7     2492.97     2414.18     88.79 o
   0   4   7     1812.94     1874.27     69.76 o
   1   4   7     2193.17     2172.51     88.04 o
   2   4   7      288.18      268.23     37.65 o
   3   4   7      965.39     1003.69     73.42 o
   4   4   7      100.84      131.33     19.14 o
   5   4   7      273.52      293.98     35.60 o
   6   4   7      129.32      140.60     42.96 o
   7   4   7       10.32       15.37     23.64 o
   8   4   7        9.22       33.22     34.04 o
  -7   5   7        5.09       15.05     54.62 o
  -6   5   7      123.59      100.47     17.97 o
  -5   5   7       16.68       19.97     20.78 o
  -4   5   7      203.92      226.62     24.89 o
  -3   5   7       86.13      103.39     18.51 o
  -2   5   7     1336.82     1414.28    124.93 o
  -1   5   7     1193.28     1142.98     45.29 o
   0   5   7      285.20      272.44     16.80 o
   1   5   7     1231.86     1207.41     38.90 o
   2   5   7     1241.93     1168.81     34.22 o
   3   5   7       79.65       75.46     25.07 o
   4   5   7      159.60      208.49     30.75 o
   5   5   7       23.28       11.24     38.27 o
   6   5   7      125.03      123.07     32.31 o
   7   5   7        3.41       37.47     42.48 o
   8   5   7       20.52      110.93     55.73 o
  -8   6   7        2.77       83.60     67.49 o
  -7   6   7       65.60       65.62     24.29 o
  -6   6   7       12.84        6.72      8.53 o
  -5   6   7      338.09      351.23     29.96 o
  -4   6   7      107.87      118.59     18.69 o
  -3   6   7      268.18      277.27     12.51 o
  -2   6   7     1307.18     1297.74     39.73 o
  -1   6   7     1629.01     1716.04     61.80 o
   0   6   7     2482.67     2483.71     98.05 o
   1   6   7     1520.31     1592.70     62.91 o
   2   6   7     1218.34     1202.14     38.68 o
   3   6   7      200.60      216.84     36.91 o
   4   6   7      132.57       92.90     31.20 o
   5   6   7      355.88      408.72     54.79 o
   6   6   7       13.45        0.31     22.96 o
   7   6   7       71.83       66.89     29.64 o
   8   6   7        2.57       27.75     35.30 o
  -7   7   7       19.82       50.72     35.61 o
  -6   7   7       25.26       16.30      8.22 o
  -5   7   7      111.19      113.77     14.86 o
  -4   7   7      132.61      126.84      9.78 o
  -3   7   7     1260.94     1279.67     48.34 o
  -2   7   7       64.27       65.68     12.61 o
  -1   7   7     3063.02     3303.15    328.96 o
   0   7   7      131.32      148.99     19.17 o
   1   7   7     3105.45     3203.92    145.65 o
   2   7   7      118.20      116.52     11.71 o
   3   7   7     1271.37     1336.99     57.25 o
   4   7   7      163.35      171.85     28.46 o
   5   7   7       91.05      111.01     33.27 o
   6   7   7       27.30       20.43     27.99 o
   7   7   7       14.13       35.06     40.57 o
  -7   8   7        7.22       23.11     21.24 o
  -6   8   7      101.14      102.95     20.82 o
  -5   8   7       28.61       17.44     14.75 o
  -4   8   7      176.66      173.73     14.95 o
  -3   8   7      138.16      145.60     16.88 o
  -2   8   7      149.84      172.26     18.73 o
  -1   8   7      416.43      443.72     25.14 o
   0   8   7       23.25       27.87     11.07 o
   1   8   7      353.56      346.02     22.13 o
   2   8   7      100.15      118.83     14.40 o
   3   8   7      162.82      156.99      9.86 o
   4   8   7      161.19      184.40     32.18 o
   5   8   7       32.87       40.41     43.86 o
   6   8   7       88.17       55.85     54.21 o
   7   8   7        8.78       13.25     32.57 o
  -7   9   7        1.99        3.57     27.43 o
  -6   9   7       75.98       86.60     30.45 o
  -5   9   7       23.40       32.69     13.70 o
  -4   9   7      228.65      230.51     19.24 o
  -3   9   7       17.08        9.52      7.72 o
  -2   9   7     1054.75      999.45    154.98 o
  -1   9   7      782.57      682.28    128.32 o
   0   9   7      744.07      794.59     58.51 o
   1   9   7      763.41      724.92     30.63 o
   2   9   7     1112.97     1077.73    133.74 o
   3   9   7        7.98        2.85      6.27 o
   4   9   7      240.45      229.39     46.23 o
   5   9   7       28.71       20.57     33.76 o
   6   9   7       80.17       57.99     38.69 o
   7   9   7        2.99       12.68     34.89 o
  -7  10   7        9.39        0.83     30.54 o
  -6  10   7       29.66       60.93     23.23 o
  -5  10   7       91.06      101.57     28.25 o
  -4  10   7       42.55       30.81     15.95 o
  -3  10   7      126.82      142.29     16.15 o
  -2  10   7      436.61      401.64     23.84 o
  -1  10   7      126.53      124.13     20.23 o
   0  10   7      184.45      137.40     42.01 o
   1  10   7      137.66      153.49     20.08 o
   2  10   7      412.69      366.19     58.34 o
   3  10   7      115.79      132.02     12.37 o
   4  10   7       34.91        5.67     14.73 o
   5  10   7       97.57       62.13     63.20 o
   6  10   7       29.38       47.44     38.07 o
   7  10   7        8.26       15.63     53.24 o
  -6  11   7       15.60       14.97     27.67 o
  -5  11   7      120.39      164.17     38.85 o
  -4  11   7       43.35       26.89     21.99 o
  -3  11   7      201.64      211.85     37.16 o
  -2  11   7       74.18       62.01     16.14 o
  -1  11   7      651.51      629.93     43.27 o
   0  11   7       21.66        9.83     17.40 o
   1  11   7      547.25      574.70     37.31 o
   2  11   7       83.98       70.77     16.25 o
   3  11   7      203.70      207.26     36.64 o
   4  11   7       42.35       15.58     33.00 o
   5  11   7      104.82      119.00    101.30 o
   6  11   7       10.68        1.66     35.13 o
  -6  12   7       24.83       23.43     24.27 o
  -5  12   7        0.26       -5.49     24.31 o
  -4  12   7      171.02      158.38     37.94 o
  -3  12   7       17.12        8.92      7.82 o
  -2  12   7       96.99      102.29     22.42 o
  -1  12   7       76.28       68.99     20.61 o
   0  12   7      559.30      531.36     54.11 o
   1  12   7       69.97       56.99     23.21 o
   2  12   7       95.52      112.75     17.69 o
   3  12   7       17.80        5.20     14.20 o
   4  12   7      157.04      144.82     38.06 o
   5  12   7        0.57        7.60     34.40 o
   6  12   7       24.63       21.50     44.89 o
  -5  13   7        2.70       22.99     33.68 o
  -4  13   7       26.69       52.23     17.42 o
  -3  13   7       18.09       14.39     21.97 o
  -2  13   7      167.58      173.94     26.32 o
  -1  13   7       24.53       23.05     21.53 o
   0  13   7      351.42      374.55     41.47 o
   1  13   7       21.40       13.86     20.32 o
   2  13   7      185.78       66.86     31.04 o
   3  13   7       16.59        2.09     16.21 o
   4  13   7       25.99       16.39     22.37 o
   5  13   7        2.51       13.02     49.37 o
  -4  14   7       15.03       60.38     42.83 o
  -3  14   7       42.66        3.88     19.25 o
  -2  14   7        3.52       10.11     23.89 o
  -1  14   7        7.85       24.68     22.14 o
   0  14   7       45.88       26.58     28.09 o
   1  14   7        6.45        7.37     29.62 o
   2  14   7        6.37        2.87     19.81 o
   3  14   7       38.24        2.72      9.73 o
   4  14   7       15.62        2.47     23.36 o
  -4  15   7       12.57       -4.71     32.46 o
  -3  15   7       54.62       16.89     10.27 o
  -2  15   7       15.28       24.78     33.95 o
  -1  15   7      102.23      109.89     29.50 o
   0  15   7        0.01        9.84     27.36 o
   1  15   7      104.97       60.39     27.65 o
   2  15   7       14.19       12.37     20.61 o
   3  15   7       43.25       14.03     25.39 o
   4  15   7       15.14        2.66     57.50 o
  -2  16   7       59.53      115.24     49.19 o
  -1  16   7        4.62       -2.34     37.27 o
   0  16   7       45.39       22.36     28.14 o
   1  16   7        5.47       11.45     31.72 o
   2  16   7       49.83       34.35     32.84 o
   0   0   8     5342.19     5063.96    302.19 o
   1   0   8      592.50      573.98     18.99 o
   2   0   8     3859.49     3813.69    154.37 o
   3   0   8      556.04      588.11     21.95 o
   4   0   8      883.58      854.28     39.27 o
   5   0   8      127.92      143.07     16.10 o
   6   0   8      105.59       81.29     42.94 o
   7   0   8       32.56       28.80     19.74 o
   8   0   8        0.31       44.23     47.99 o
  -8   1   8        4.55      -19.61     50.50 o
  -7   1   8        1.45        3.61     21.91 o
  -6   1   8       20.97       20.20     18.87 o
  -5   1   8      100.61       95.54     11.34 o
  -4   1   8      250.24      231.88     14.95 o
  -3   1   8      508.83      465.83     19.13 o
  -2   1   8      649.17      654.87     25.13 o
  -1   1   8     2148.56     2204.81     75.80 o
   0   1   8       15.16       16.09      7.33 o
   1   1   8     2383.87     2434.12     79.31 o
   2   1   8      571.53      554.83     26.86 o
   3   1   8      635.40      640.71     40.30 o
   4   1   8      245.35      242.19     18.01 o
   5   1   8      110.05      118.86     17.24 o
   6   1   8       24.42       28.81     27.66 o
   7   1   8        0.47        6.08     25.00 o
   8   1   8        5.11        9.98     28.78 o
  -8   2   8        1.69        0.64     55.33 o
  -7   2   8       13.94       23.15     15.93 o
  -6   2   8       28.69       24.46      8.92 o
  -5   2   8      397.51      387.35     13.19 o
  -4   2   8        1.04       -1.09      8.65 o
  -3   2   8     1253.50     1300.00     47.37 o
  -2   2   8       54.40       58.54     11.08 o
  -1   2   8     1633.94     1523.13     53.20 o
   0   2   8      250.02      236.99     11.82 o
   1   2   8     1743.14     1656.20     44.89 o
   2   2   8       57.12       61.15      9.84 o
   3   2   8     1309.11     1315.63     52.61 o
   4   2   8        3.09       -0.96     14.28 o
   5   2   8      391.70      426.96     28.51 o
   6   2   8       39.33       70.71     20.66 o
   7   2   8       17.50       -3.49     20.75 o
   8   2   8        2.71       12.18     29.21 o
  -8   3   8        2.71       42.66     94.24 o
  -7   3   8        7.99        5.78     48.87 o
  -6   3   8       11.12        9.96      6.85 o
  -5   3   8      106.03      122.24     18.29 o
  -4   3   8      103.85       70.49     23.76 o
  -3   3   8      133.72      120.12     18.18 o
  -2   3   8      149.66      159.83     13.13 o
  -1   3   8      629.62      641.63     20.70 o
   0   3   8       12.50        5.74      3.39 o
   1   3   8      737.25      757.52     30.26 o
   2   3   8      162.17      155.52     25.14 o
   3   3   8      167.24      164.14     18.88 o
   4   3   8      113.51      111.54     17.08 o
   5   3   8      138.07      151.42     22.79 o
   6   3   8        7.59       13.75     36.33 o
   7   3   8        7.60      -16.98     21.21 o
   8   3   8        2.99       13.35     11.05 o
  -7   4   8       28.39       43.51     34.72 o
  -6   4   8       20.03       12.01     20.10 o
  -5   4   8      231.73      252.73     23.10 o
  -4   4   8      673.63      675.85     41.96 o
  -3   4   8        5.71       12.38     16.17 o
  -2   4   8     1797.21     1823.77     82.67 o
  -1   4   8      531.18      506.62     21.19 o
   0   4   8     2133.87     2062.45     72.93 o
   1   4   8      563.22      539.58     18.44 o
   2   4   8     1658.44     1685.66     92.25 o
   3   4   8        1.33       -0.88     23.61 o
   4   4   8      619.03      622.33     41.52 o
   5   4   8      193.44      206.27     29.65 o
   6   4   8       33.71        3.00      7.01 o
   7   4   8       24.50        3.80     14.93 o
   8   4   8        0.01       18.27     25.30 o
  -8   5   8       11.09       72.60     94.45 o
  -7   5   8       13.07       18.25     39.59 o
  -6   5   8       62.64       36.83     23.81 o
  -5   5   8       23.45       29.72     23.13 o
  -4   5   8      528.73      550.40     33.58 o
  -3   5   8      550.51      552.28     31.88 o
  -2   5   8      164.27      166.88     16.54 o
  -1   5   8      988.19      954.63     41.58 o
   0   5   8       43.37       75.30     15.83 o
   1   5   8     1042.58      981.42    107.85 o
   2   5   8      127.13      122.36      9.56 o
   3   5   8      614.53      589.83     50.83 o
   4   5   8      438.12      390.60     46.59 o
   5   5   8       45.00       64.63     33.37 o
   6   5   8       61.83       46.17     29.91 o
   7   5   8       16.24       48.50     48.17 o
   8   5   8        8.18       52.72     78.69 o
  -7   6   8        4.92        1.52     57.46 o
  -6   6   8       53.45       78.54     19.62 o
  -5   6   8      112.29      106.31     24.80 o
  -4   6   8      130.54      116.80     22.86 o
  -3   6   8      847.95      862.43     44.13 o
  -2   6   8      241.06      250.91     22.36 o
  -1   6   8     2112.04     2161.15     88.53 o
   0   6   8        2.35        0.65     12.63 o
   1   6   8     1901.14     2001.48     83.61 o
   2   6   8      237.64      218.15     18.50 o
   3   6   8     1028.23     1050.70     77.95 o
   4   6   8      154.10      152.64     33.07 o
   5   6   8       77.18       64.00     44.60 o
   6   6   8       64.61       70.32     31.77 o
   7   6   8        8.14        6.89     30.77 o
   8   6   8        4.41       15.25     35.18 o
  -7   7   8        2.37      -25.88     25.88 o
  -6   7   8       10.72       -0.21     25.69 o
  -5   7   8        3.75       19.65     22.43 o
  -4   7   8      280.50      304.79     32.20 o
  -3   7   8       11.58       18.79      9.23 o
  -2   7   8      196.71      218.93     22.30 o
  -1   7   8      243.41      241.75     28.09 o
   0   7   8     1473.08     1631.26     83.41 o
   1   7   8      254.89      266.52     15.56 o
   2   7   8      369.96      361.84     17.80 o
   3   7   8       23.41       16.66     20.90 o
   4   7   8      245.54      235.86     45.18 o
   5   7   8        4.41       14.08     28.37 o
   6   7   8       16.23       54.50     33.02 o
   7   7   8        5.58       19.86     26.86 o
  -7   8   8       24.59       22.85     24.97 o
  -6   8   8       43.25       77.57     27.08 o
  -5   8   8       42.41       52.74     26.58 o
  -4   8   8      203.77      225.64     29.40 o
  -3   8   8      284.94      302.77     19.45 o
  -2   8   8      577.61      604.13     27.04 o
  -1   8   8      699.04      720.09     33.02 o
   0   8   8      560.57      619.92     30.04 o
   1   8   8      836.28      902.53     36.70 o
   2   8   8      563.88      601.32     32.64 o
   3   8   8      261.99      270.26     14.23 o
   4   8   8      183.58      219.94     36.22 o
   5   8   8       53.90       72.39     52.97 o
   6   8   8       36.45       16.57     38.00 o
   7   8   8       22.10       30.10     37.45 o
  -7   9   8        2.79      -30.45     35.49 o
  -6   9   8       17.56       16.11     27.56 o
  -5   9   8       89.06      108.51     25.47 o
  -4   9   8       34.15       25.77     13.98 o
  -3   9   8      263.56      288.52     20.20 o
  -2   9   8      456.92      469.28     27.29 o
  -1   9   8      601.51      631.14     35.46 o
   0   9   8        0.07       -1.98     15.63 o
   1   9   8      579.78      649.01     42.33 o
   2   9   8      412.33      421.48     29.95 o
   3   9   8      232.51      226.32     14.48 o
   4   9   8       32.08       33.84     27.12 o
   5   9   8       80.21       33.61     43.53 o
   6   9   8       13.64        2.60     28.35 o
   7   9   8        3.53        1.42     49.05 o
  -6  10   8       19.41       40.03     24.19 o
  -5  10   8       29.11       33.73     21.14 o
  -4  10   8       56.12       50.96     12.50 o
  -3  10   8      449.16      461.86     38.28 o
  -2  10   8       31.70       25.37     20.74 o
  -1  10   8      451.95      424.01     35.22 o
   0  10   8       79.21      104.14     17.83 o
   1  10   8      513.55      540.19     29.02 o
   2  10   8       49.47       40.38     16.29 o
   3  10   8      450.09      413.83     83.57 o
   4  10   8       61.88       26.73     39.43 o
   5  10   8       32.14       13.09     30.97 o
   6  10   8       26.46       33.99     53.95 o
  -6  11   8       15.25        5.99     33.41 o
  -5  11   8       12.30       23.26     30.64 o
  -4  11   8       33.13       37.32     14.68 o
  -3  11   8       36.36       11.33     23.45 o
  -2  11   8       99.96       97.13     21.50 o
  -1  11   8       97.61      101.20     19.33 o
   0  11   8       43.25       44.38     16.07 o
   1  11   8      109.74      101.33     20.14 o
   2  11   8      140.22      104.75     32.79 o
   3  11   8       49.41       45.05     13.13 o
   4  11   8       44.50        0.54     37.29 o
   5  11   8       11.48       18.39     47.92 o
   6  11   8       12.85       60.66     73.09 o
  -5  12   8       58.96       23.12     30.71 o
  -4  12   8       91.36       83.03     26.63 o
  -3  12   8      142.18      106.64     36.47 o
  -2  12   8      106.13      130.78     21.19 o
  -1  12   8      122.27      110.67     27.95 o
   0  12   8       67.03       72.04     16.93 o
   1  12   8      113.57       87.43     25.94 o
   2  12   8       96.12       26.76     18.60 o
   3  12   8      136.54      141.62     37.92 o
   4  12   8       98.37        4.02     38.43 o
   5  12   8       53.60       17.95     49.09 o
  -5  13   8       16.23       46.14     29.57 o
  -4  13   8       25.96       44.74     29.73 o
  -3  13   8       51.81       26.17     13.24 o
  -2  13   8       52.60       77.46     30.72 o
  -1  13   8      110.76       80.65     44.52 o
   0  13   8       81.41       61.72     28.92 o
   1  13   8      122.67       81.02     22.57 o
   2  13   8       50.02       -3.34     15.15 o
   3  13   8       68.06        7.96     10.19 o
   4  13   8       27.48       -3.14     39.59 o
   5  13   8       12.08       61.24     71.63 o
  -4  14   8       11.79       26.07     28.12 o
  -3  14   8       15.75        4.01     14.78 o
  -2  14   8       53.90       86.21     29.53 o
  -1  14   8       53.84       50.48     26.15 o
   0  14   8       72.17       43.68     29.23 o
   1  14   8       44.86       32.40     21.33 o
   2  14   8       65.29       12.47     16.65 o
   3  14   8       13.51        5.02     12.44 o
   4  14   8        8.40       33.04     49.60 o
  -3  15   8        9.79       13.70     14.04 o
  -2  15   8       14.73        9.38     32.07 o
  -1  15   8        5.62       12.26     29.94 o
   0  15   8       36.27       69.25     27.48 o
   1  15   8        7.53       12.78     18.74 o
   2  15   8       18.32        9.14     17.47 o
   3  15   8        6.37        1.05     24.33 o
  -2  16   8       27.87       22.77     24.41 o
  -1  16   8       33.55       81.33     34.30 o
   0  16   8       19.29       29.66     35.26 o
   1  16   8       32.24       20.23     26.24 o
   2  16   8       27.12        5.93     23.06 o
   1   0   9      953.27      896.64     28.70 o
   2   0   9        9.17        9.55      7.13 o
   3   0   9     1698.00     1638.76     57.22 o
   4   0   9      413.78      415.15     21.31 o
   5   0   9      478.25      481.46     33.18 o
   6   0   9      126.96      135.72     22.54 o
   7   0   9       78.31       35.05     16.16 o
   8   0   9       20.57       45.36     54.37 o
  -8   1   9        1.80       -2.09     52.06 o
  -7   1   9        4.95       18.75     40.10 o
  -6   1   9       57.03       56.50     14.45 o
  -5   1   9      156.95      150.13     12.90 o
  -4   1   9      373.79      392.44     26.72 o
  -3   1   9      426.51      434.43     18.22 o
  -2   1   9     1716.65     1762.96     66.83 o
  -1   1   9     1306.18     1292.80     50.12 o
   0   1   9     2995.66     2896.45     91.82 o
   1   1   9     1147.93     1109.48     38.19 o
   2   1   9     1517.09     1513.86     41.37 o
   3   1   9      455.66      431.73     22.26 o
   4   1   9      329.63      361.65     26.81 o
   5   1   9      160.44      184.21     29.63 o
   6   1   9       47.71       42.07     21.75 o
   7   1   9        3.00       -1.18     19.95 o
   8   1   9        3.35      -10.83     32.82 o
  -8   2   9        1.45        7.46     35.12 o
  -7   2   9       15.29       42.75    116.89 o
  -6   2   9       34.27       11.55     19.20 o
  -5   2   9       88.44      101.44     10.37 o
  -4   2   9      511.87      482.35     23.05 o
  -3   2   9      168.57      173.57     14.32 o
  -2   2   9     1928.85     1818.75     69.59 o
  -1   2   9      352.80      378.17     19.08 o
   0   2   9     6133.12     5888.55    274.17 o
   1   2   9      303.97      316.60     12.71 o
   2   2   9     1937.80     1862.18     87.14 o
   3   2   9      189.85      203.01     20.54 o
   4   2   9      481.42      434.47     35.24 o
   5   2   9      105.16       96.66     43.04 o
   6   2   9       34.29       13.13     33.28 o
   7   2   9       25.76       41.48     17.44 o
   8   2   9        1.65        0.94     10.38 o
  -8   3   9       20.28       47.99     98.60 o
  -7   3   9       24.56       53.53     35.59 o
  -6   3   9       52.28       20.07     38.99 o
  -5   3   9      191.69      189.53     27.42 o
  -4   3   9      114.86      134.05     14.79 o
  -3   3   9      627.91      600.35     25.37 o
  -2   3   9      660.63      669.81     28.92 o
  -1   3   9     2543.35     2550.91    100.09 o
   0   3   9     1611.81     1646.71     60.43 o
   1   3   9     2515.47     2489.46     78.91 o
   2   3   9      610.65      666.27     64.32 o
   3   3   9      592.48      563.88     55.87 o
   4   3   9      133.71      179.61     25.35 o
   5   3   9      236.72      341.93     48.88 o
   6   3   9       44.54       37.37     23.79 o
   7   3   9       29.53       40.89     20.78 o
   8   3   9       20.60        4.93      8.41 o
  -8   4   9       14.55       97.29    159.24 o
  -7   4   9        2.31        3.56     36.73 o
  -6   4   9      123.53      134.37     28.75 o
  -5   4   9      126.94      149.46     21.61 o
  -4   4   9      161.64      172.47     20.41 o
  -3   4   9      397.88      450.70     26.47 o
  -2   4   9       17.05       21.31      8.80 o
  -1   4   9     1411.34     1324.71     50.44 o
   0   4   9       51.13       53.28      8.46 o
   1   4   9     1536.03     1517.96     47.49 o
   2   4   9       17.16       20.04     14.12 o
   3   4   9      425.28      439.90     52.90 o
   4   4   9      190.04      212.12     30.15 o
   5   4   9      147.52      121.44     29.58 o
   6   4   9      119.34      127.68     38.64 o
   7   4   9        1.20        7.56     32.38 o
   8   4   9       13.08        9.43     25.10 o
  -7   5   9       16.14       -0.35     33.33 o
  -6   5   9       40.98       38.21     24.23 o
  -5   5   9       61.30       65.25     22.35 o
  -4   5   9      369.47      371.13     35.21 o
  -3   5   9      260.54      271.62     27.49 o
  -2   5   9     1095.28     1062.42     48.25 o
  -1   5   9      404.31      428.74     24.54 o
   0   5   9     3119.38     3226.52    135.31 o
   1   5   9      452.38      456.91     19.49 o
   2   5   9     1039.86      839.83    115.01 o
   3   5   9      288.14      304.31     49.99 o
   4   5   9      344.38      361.31     42.65 o
   5   5   9       74.44       66.57     35.95 o
   6   5   9       30.13       39.10     35.85 o
   7   5   9       15.84       27.58     36.10 o
   8   5   9        6.59        6.27     38.35 o
  -7   6   9       26.36       37.03     31.82 o
  -6   6   9        9.20       11.43     32.32 o
  -5   6   9      138.52      198.02     40.10 o
  -4   6   9      268.35      301.92     26.47 o
  -3   6   9      112.61      131.22     21.69 o
  -2   6   9      703.43      760.23     72.74 o
  -1   6   9      456.24      455.53     26.55 o
   0   6   9      457.02      481.09     27.27 o
   1   6   9      414.59      437.80     19.84 o
   2   6   9      715.24      700.43     30.85 o
   3   6   9      114.94       61.52     68.87 o
   4   6   9      237.99      283.49     44.03 o
   5   6   9      129.47      118.04     51.00 o
   6   6   9       12.29       19.22     25.22 o
   7   6   9       25.08       63.65     41.20 o
  -7   7   9       22.17       14.15     26.24 o
  -6   7   9        8.16       22.87     18.59 o
  -5   7   9      144.56      148.88     29.49 o
  -4   7   9       20.72       29.27     21.66 o
  -3   7   9      309.91      333.63     30.60 o
  -2   7   9      536.74      667.89     53.63 o
  -1   7   9     1370.74     1362.87     67.00 o
   0   7   9      800.53      797.47     33.45 o
   1   7   9     1311.40     1315.33     62.47 o
   2   7   9      478.60      466.48     21.27 o
   3   7   9      275.12      316.61     59.81 o
   4   7   9       28.10       19.30     30.72 o
   5   7   9      148.33      158.41     66.93 o
   6   7   9        6.65       31.02     26.56 o
   7   7   9       16.88       37.66     27.81 o
  -7   8   9        1.82      -21.94     30.71 o
  -6   8   9       55.64       87.47     29.53 o
  -5   8   9       24.80       39.17     24.34 o
  -4   8   9      268.03      327.38     32.33 o
  -3   8   9      366.68      387.14     27.66 o
  -2   8   9      541.59      527.79     40.63 o
  -1   8   9      656.65      690.35    100.95 o
   0   8   9      625.67      626.94    110.62 o
   1   8   9      686.96      650.38    122.91 o
   2   8   9      476.23      508.17     24.70 o
   3   8   9      316.17      306.72     16.64 o
   4   8   9      254.21      283.14     51.99 o
   5   8   9       28.39       13.24     32.62 o
   6   8   9       49.71       23.40     40.66 o
   7   8   9        1.60        7.40     29.22 o
  -7   9   9        2.10        2.75     22.79 o
  -6   9   9       19.63       37.01     25.20 o
  -5   9   9       11.80       30.01     27.66 o
  -4   9   9      228.45      251.64     61.07 o
  -3   9   9       47.83       62.52     16.99 o
  -2   9   9      293.80      345.27     26.65 o
  -1   9   9       60.64       41.22     14.74 o
   0   9   9      966.64     1033.47     67.43 o
   1   9   9       91.31       87.24     17.34 o
   2   9   9      288.69      317.57     23.30 o
   3   9   9       61.02       72.33     10.20 o
   4   9   9      254.91      206.46    152.15 o
   5   9   9       13.40       20.16     29.59 o
   6   9   9       23.14        7.49     37.78 o
   7   9   9        4.37       43.80     63.58 o
  -6  10   9       10.57       -1.19     23.35 o
  -5  10   9       80.06       62.59     25.46 o
  -4  10   9       97.80      112.05     20.50 o
  -3  10   9      123.62      112.85     19.09 o
  -2  10   9      357.14      376.46     24.79 o
  -1  10   9        4.74        0.44     16.61 o
   0  10   9      117.01       86.01     25.65 o
   1  10   9        4.84        6.69     12.36 o
   2  10   9      357.25      333.47     26.76 o
   3  10   9      144.08      151.24     14.14 o
   4  10   9       97.83       54.68     51.55 o
   5  10   9       79.61       35.73     46.60 o
   6  10   9       10.53       -2.96     36.72 o
  -6  11   9       10.75       17.44     32.25 o
  -5  11   9       26.18       -7.20     34.54 o
  -4  11   9       20.59       19.45     24.51 o
  -3  11   9      181.65      199.09     19.92 o
  -2  11   9       88.64       82.68     18.88 o
  -1  11   9      455.35      480.75     31.13 o
   0  11   9       95.85       77.32     23.33 o
   1  11   9      380.61      405.86     37.88 o
   2  11   9       90.80       15.67     18.23 o
   3  11   9      177.55      185.14     49.03 o
   4  11   9       21.73      -13.13     33.54 o
   5  11   9       26.16       93.41     77.30 o
   6  11   9       11.03       34.88     47.76 o
  -5  12   9       13.98       33.64     37.25 o
  -4  12   9       80.79       64.10     29.24 o
  -3  12   9       33.33       38.41     26.65 o
  -2  12   9      117.01      141.47     20.66 o
  -1  12   9       17.46       21.07     16.63 o
   0  12   9      394.44      439.66     35.10 o
   1  12   9       29.02       13.96     15.23 o
   2  12   9      118.84       56.05     31.13 o
   3  12   9       32.77       27.34     13.64 o
   4  12   9       71.94       14.60     36.00 o
   5  12   9       13.57        6.53     39.87 o
  -5  13   9        2.88       21.10     31.84 o
  -4  13   9       59.62       41.63     33.05 o
  -3  13   9       32.77       26.31     27.08 o
  -2  13   9      146.35      141.04     33.63 o
  -1  13   9        0.43        0.97     16.20 o
   0  13   9      317.46      393.00     53.22 o
   1  13   9        0.03       -2.87     16.83 o
   2  13   9      138.04      112.04     56.48 o
   3  13   9       34.02        8.42     14.58 o
   4  13   9       52.90       -4.43     59.19 o
   5  13   9        5.79        8.59     53.74 o
  -4  14   9        9.25       -6.58     25.41 o
  -3  14   9       29.48       21.81     29.43 o
  -2  14   9        9.80       27.62     30.53 o
  -1  14   9       42.03       66.07     18.83 o
   0  14   9       55.88       22.49     24.60 o
   1  14   9       40.23       -4.24     19.92 o
   2  14   9        6.43        2.08     15.24 o
   3  14   9       30.05       17.06     21.60 o
   4  14   9        9.26       -4.22    101.99 o
  -3  15   9       45.54       31.15     30.03 o
  -2  15   9        7.47       11.51     25.14 o
  -1  15   9       59.08       41.38     26.60 o
   0  15   9        1.03       14.10     23.04 o
   1  15   9       69.99        2.61     21.31 o
   2  15   9        6.65        5.09     14.32 o
   3  15   9       40.73       -1.14     44.00 o
  -1  16   9        1.51       19.59     21.78 o
   0  16   9       16.70       29.78     27.18 o
   1  16   9        3.28        3.54     21.08 o
   0   0  10     1279.85     1264.16     75.33 o
   1   0  10       20.34       28.39      9.87 o
   2   0  10     2610.56     2706.63     99.11 o
   3   0  10      152.88      144.24      9.58 o
   4   0  10      425.96      420.57     38.74 o
   5   0  10       20.63       22.24     12.77 o
   6   0  10       50.98       40.87     14.68 o
   7   0  10       34.79      -16.66     62.44 o
   8   0  10        0.65       19.62     48.40 o
  -8   1  10        3.99      -11.51     41.13 o
  -7   1  10       19.58       13.23     49.92 o
  -6   1  10       15.93        3.20      5.31 o
  -5   1  10      117.78       90.82     12.90 o
  -4   1  10      198.84      221.17     12.47 o
  -3   1  10      538.62      571.56     26.78 o
  -2   1  10      659.17      621.64     38.24 o
  -1   1  10      341.58      332.96     17.36 o
   0   1  10     1575.59     1585.62     50.96 o
   1   1  10      353.39      338.04     16.05 o
   2   1  10      548.89      536.49     18.91 o
   3   1  10      383.40      460.54     89.36 o
   4   1  10      165.23      168.97     18.40 o
   5   1  10      102.22       87.24     15.87 o
   6   1  10        6.75        9.49     16.50 o
   7   1  10       17.95       29.54     30.36 o
   8   1  10        5.65      -31.28     31.28 o
  -8   2  10        2.10       18.76     56.02 o
  -7   2  10        0.27       -1.77     56.01 o
  -6   2  10        8.37       38.23     27.90 o
  -5   2  10       35.35       15.89     10.73 o
  -4   2  10      126.86      120.78     13.50 o
  -3   2  10      290.07      317.38     20.31 o
  -2   2  10      114.65      103.54     18.59 o
  -1   2  10      495.63      477.95     32.35 o
   0   2  10      766.03      824.36     33.98 o
   1   2  10      590.23      609.69     21.33 o
   2   2  10      138.94      147.09      8.66 o
   3   2  10      200.06      231.97     25.97 o
   4   2  10      168.33      165.93     23.68 o
   5   2  10       52.68       54.21     13.66 o
   6   2  10        6.16       13.06     15.70 o
   7   2  10        0.54       -9.36     24.79 o
   8   2  10        4.00       74.12     79.45 o
  -8   3  10        3.16       -6.37     42.28 o
  -7   3  10       16.32        8.15     35.10 o
  -6   3  10       32.04       64.99     30.06 o
  -5   3  10       92.04       77.57     18.77 o
  -4   3  10      246.39      233.72     31.29 o
  -3   3  10      340.39      330.25     15.13 o
  -2   3  10      957.67      925.86     41.59 o
  -1   3  10       84.10       75.00     17.74 o
   0   3  10      634.17      595.66     26.49 o
   1   3  10       89.43      100.22     10.55 o
   2   3  10     1102.24     1063.08     77.94 o
   3   3  10      302.71      299.77     29.92 o
   4   3  10      357.92      328.31     27.55 o
   5   3  10      116.44      118.06     26.15 o
   6   3  10       32.18       13.17     36.02 o
   7   3  10       18.27       27.68     28.70 o
   8   3  10        3.04        5.60     12.93 o
  -7   4  10       22.85      116.86    186.76 o
  -6   4  10       46.88       70.02     25.59 o
  -5   4  10      192.40      202.81     25.67 o
  -4   4  10      696.47      763.47     52.20 o
  -3   4  10       52.86       60.01     17.88 o
  -2   4  10      801.49      828.52     40.00 o
  -1   4  10      101.08      104.79     14.27 o
   0   4  10     2027.17     2003.16     77.31 o
   1   4  10       72.60       72.69     10.78 o
   2   4  10      846.09      861.73     50.29 o
   3   4  10       65.13       99.81     17.69 o
   4   4  10      642.33      638.40     63.15 o
   5   4  10      174.14      114.96     32.44 o
   6   4  10       49.14       80.00     29.14 o
   7   4  10       22.47       25.88     35.47 o
  -7   5  10        2.11        0.52     29.56 o
  -6   5  10        2.95       15.73     25.43 o
  -5   5  10        0.31       -1.77     28.88 o
  -4   5  10       40.04       37.34     15.69 o
  -3   5  10      504.65      527.14     38.08 o
  -2   5  10       30.77       23.80     20.06 o
  -1   5  10     1260.67     1308.14     48.90 o
   0   5  10      107.35      114.36     17.42 o
   1   5  10     1116.33     1138.57     47.13 o
   2   5  10       43.03       48.67     22.93 o
   3   5  10      473.40      498.82     39.73 o
   4   5  10       42.11       15.16     24.00 o
   5   5  10        9.27       16.37     21.16 o
   6   5  10        0.63        9.33     22.69 o
   7   5  10        1.85       35.55     36.83 o
  -7   6  10        1.05       48.48     43.20 o
  -6   6  10       28.73       25.78     24.45 o
  -5   6  10       46.94       44.74     20.72 o
  -4   6  10       13.18        7.36     18.11 o
  -3   6  10      446.86      545.18     57.20 o
  -2   6  10      277.79      294.36     28.89 o
  -1   6  10     1192.98     1261.57     58.85 o
   0   6  10      365.10      380.61     19.42 o
   1   6  10     1162.63     1168.43     76.25 o
   2   6  10      360.46      346.34     19.61 o
   3   6  10      439.29      466.52     45.13 o
   4   6  10       36.34       36.62     28.59 o
   5   6  10       55.93       26.93     32.00 o
   6   6  10       23.37       64.64     27.14 o
   7   6  10        0.73       43.75     41.48 o
  -7   7  10        1.05       13.88     28.27 o
  -6   7  10       43.98       58.36     27.54 o
  -5   7  10       84.54       62.08     33.12 o
  -4   7  10      141.46      175.03     36.17 o
  -3   7  10      205.73      228.25     26.72 o
  -2   7  10      251.97      271.69     22.52 o
  -1   7  10      480.02      505.28     32.85 o
   0   7  10      334.63      391.88     24.47 o
   1   7  10      482.49      526.59     32.92 o
   2   7  10      238.92      245.52     13.83 o
   3   7  10      178.32       93.37     63.92 o
   4   7  10      152.52      377.48    149.32 o
   5   7  10       74.02       28.83     45.34 o
   6   7  10       37.18       36.35     31.93 o
   7   7  10        1.90       34.83     37.64 o
  -7   8  10       20.29       45.68     32.15 o
  -6   8  10       13.66       16.27     27.01 o
  -5   8  10       78.90       86.29     25.52 o
  -4   8  10       69.19       73.11     25.36 o
  -3   8  10      206.63      247.43     38.55 o
  -2   8  10      176.88      182.73     32.20 o
  -1   8  10       36.26       16.82      9.09 o
   0   8  10      348.80      403.24     33.45 o
   1   8  10       12.78       17.30     15.58 o
   2   8  10      241.59      253.11     17.65 o
   3   8  10      175.80       74.76     90.41 o
   4   8  10       71.47       20.31     35.68 o
   5   8  10       70.14       59.32     40.35 o
   6   8  10       10.71       -5.73     36.19 o
   7   8  10       19.63        3.08     30.70 o
  -6   9  10       12.84       33.72     24.75 o
  -5   9  10       38.95       41.77     32.03 o
  -4   9  10       10.05       13.30     27.09 o
  -3   9  10      141.24      135.54     27.19 o
  -2   9  10       58.52       39.70     17.20 o
  -1   9  10      517.94      507.35     99.18 o
   0   9  10        3.36        9.58     14.35 o
   1   9  10      514.36      580.12     33.26 o
   2   9  10       46.07       50.73     14.45 o
   3   9  10      157.69      151.58     14.31 o
   4   9  10        9.72        7.01     26.28 o
   5   9  10       43.85       29.37     30.70 o
   6   9  10       12.30       -8.13     38.56 o
  -6  10  10        8.54       -5.17     24.55 o
  -5  10  10       19.71       31.49     25.45 o
  -4  10  10       21.63       35.99     25.57 o
  -3  10  10       71.43       58.79     23.89 o
  -2  10  10       49.33       56.48     19.75 o
  -1  10  10      205.11      171.50     37.15 o
   0  10  10      102.86      128.55     24.27 o
   1  10  10      276.98      283.93     24.32 o
   2  10  10       80.37       58.49     21.82 o
   3  10  10       56.97       49.78     10.90 o
   4  10  10       29.22       -1.09     10.68 o
   5  10  10       20.87       34.41     32.22 o
   6  10  10        3.99       10.62     50.92 o
  -5  11  10        6.59        2.34     30.81 o
  -4  11  10       42.63       60.12     23.74 o
  -3  11  10       20.08       -0.19     11.71 o
  -2  11  10      258.70      289.12     45.45 o
  -1  11  10        7.72       -6.24     14.64 o
   0  11  10       30.18       42.34     18.37 o
   1  11  10       10.27       10.03     18.82 o
   2  11  10      271.88      308.21     22.95 o
   3  11  10       25.69       14.30     11.25 o
   4  11  10       49.89       -0.04      8.41 o
   5  11  10        4.24        3.05     11.64 o
  -5  12  10       86.25       71.55     37.95 o
  -4  12  10       17.75       35.72     36.03 o
  -3  12  10       51.45       60.65     21.42 o
  -2  12  10       60.05       28.53     15.86 o
  -1  12  10      172.43      127.94     35.58 o
   0  12  10      254.46      215.41     75.21 o
   1  12  10      166.59      160.14     39.06 o
   2  12  10       50.36       -0.12     13.84 o
   3  12  10       54.70       29.84     13.91 o
   4  12  10       21.89       -1.80     51.17 o
   5  12  10       87.73       19.79     39.11 o
  -4  13  10       40.92       40.84     39.99 o
  -3  13  10       24.43       22.94     24.56 o
  -2  13  10        8.90       15.55     11.81 o
  -1  13  10       84.33       89.39     21.80 o
   0  13  10        7.26        9.24     19.72 o
   1  13  10       68.22        2.80     20.90 o
   2  13  10        6.98        3.35     17.98 o
   3  13  10       27.87        2.99     44.81 o
   4  13  10       41.21       -4.13     42.96 o
  -3  14  10       14.14       57.04     41.55 o
  -2  14  10       20.58       11.38     16.58 o
  -1  14  10       28.29       37.85     19.08 o
   0  14  10        4.44        5.54     18.76 o
   1  14  10       25.79        1.64     17.86 o
   2  14  10       19.53        3.16     15.41 o
   3  14  10       13.00        4.88     42.04 o
  -2  15  10       29.20       12.64     11.78 o
  -1  15  10        9.36       18.48     21.23 o
   0  15  10       59.62       54.08     27.53 o
   1  15  10        9.45        3.65     21.64 o
   2  15  10       32.91        1.07     14.04 o
   0  16  10       12.16      -73.71     73.71 o
   1   0  11      253.19      229.62     15.95 o
   2   0  11      556.47      553.34     25.47 o
   3   0  11      868.47      869.31     27.06 o
   4   0  11      182.96      178.21     22.65 o
   5   0  11       86.54       99.65     11.65 o
   6   0  11       76.79       88.46     28.04 o
   7   0  11        8.39       21.99     56.21 o
  -7   1  11        1.27      -27.81     36.77 o
  -6   1  11       52.49       23.29     16.08 o
  -5   1  11        7.58       10.39     14.65 o
  -4   1  11      223.56      289.26     26.37 o
  -3   1  11      222.94      241.49     17.68 o
  -2   1  11     1115.82     1109.20     37.49 o
  -1   1  11      506.24      468.25     20.89 o
   0   1  11     2575.29     2599.34    112.98 o
   1   1  11      531.18      499.38     19.75 o
   2   1  11      968.38      895.26     36.32 o
   3   1  11      195.92      211.85     18.29 o
   4   1  11      203.54      194.86     31.31 o
   5   1  11       13.68       16.83     13.48 o
   6   1  11       51.92       41.15     18.01 o
   7   1  11        2.09      -22.13     28.91 o
  -7   2  11       15.56       31.42     55.67 o
  -6   2  11       55.08       25.64     27.82 o
  -5   2  11       23.28        8.37      8.90 o
  -4   2  11      598.17      555.33     29.75 o
  -3   2  11       52.61       47.40     11.53 o
  -2   2  11     1938.87     1921.31     75.44 o
  -1   2  11      123.76      154.87     17.43 o
   0   2  11     1676.40     1744.96    138.25 o
   1   2  11       91.81      105.14     13.25 o
   2   2  11     1894.22     1872.98     60.39 o
   3   2  11       44.87       42.52     12.48 o
   4   2  11      609.24      661.54     72.91 o
   5   2  11       24.69        6.94      7.92 o
   6   2  11       58.73       32.44     19.86 o
   7   2  11       17.51       89.20     78.48 o
  -7   3  11       16.28       -0.17     49.46 o
  -6   3  11       15.47      -23.23     62.66 o
  -5   3  11      111.56      108.25     16.31 o
  -4   3  11      381.94      395.69     19.65 o
  -3   3  11      636.03      646.08     27.48 o
  -2   3  11      438.11      399.15     67.98 o
  -1   3  11      661.82      651.13     34.42 o
   0   3  11      838.68      835.96     61.39 o
   1   3  11      590.43      571.52     24.78 o
   2   3  11      527.57      532.00     33.26 o
   3   3  11      624.55      650.62     38.72 o
   4   3  11      365.82      364.78     42.94 o
   5   3  11      123.96      112.53     17.05 o
   6   3  11       20.49       19.36     23.48 o
   7   3  11       21.06        6.31      8.85 o
  -7   4  11       12.71       27.29     52.21 o
  -6   4  11       66.64       62.03     31.38 o
  -5   4  11      118.08       95.34     21.74 o
  -4   4  11      114.28      129.79     25.70 o
  -3   4  11      544.06      527.67     30.62 o
  -2   4  11      448.55      458.52     27.34 o
  -1   4  11     1055.02     1144.62     47.15 o
   0   4  11      371.43      493.42     62.02 o
   1   4  11      968.00     1004.34     64.21 o
   2   4  11      423.24      427.49     33.83 o
   3   4  11      599.19      626.84     46.47 o
   4   4  11      117.39      124.27     22.57 o
   5   4  11       90.62       80.55     32.74 o
   6   4  11       70.68       46.85     20.07 o
   7   4  11       16.76      -19.95     27.50 o
  -7   5  11        6.09       52.48     67.35 o
  -6   5  11       51.85       35.17     19.82 o
  -5   5  11        0.04       15.25     22.89 o
  -4   5  11      164.96      208.07     21.71 o
  -3   5  11      138.38      162.74     20.99 o
  -2   5  11     1636.25     1678.46     87.13 o
  -1   5  11      304.17      295.10     25.56 o
   0   5  11      769.47      733.05     44.14 o
   1   5  11      316.63      328.24     17.36 o
   2   5  11     1648.55     1700.07    126.13 o
   3   5  11       96.09      109.62     23.55 o
   4   5  11      156.55      213.48     40.11 o
   5   5  11        2.69      -12.57     23.88 o
   6   5  11       57.47       62.87     22.55 o
   7   5  11        5.41       71.13     56.49 o
  -7   6  11        1.82       41.68     33.70 o
  -6   6  11       12.06       25.83     27.68 o
  -5   6  11       28.04       15.92     23.25 o
  -4   6  11      258.75      303.15     35.92 o
  -3   6  11      129.37      159.61     23.98 o
  -2   6  11      987.98     1263.18    144.06 o
  -1   6  11      376.66      374.84     27.20 o
   0   6  11      815.93      840.17     42.31 o
   1   6  11      457.37      475.40     44.23 o
   2   6  11     1035.82     1002.23     27.72 o
   3   6  11      130.07      105.08     35.22 o
   4   6  11      243.19      262.35     45.07 o
   5   6  11       34.85       20.45     28.81 o
   6   6  11       13.78       16.02     26.41 o
   7   6  11        1.97       53.22     60.33 o
  -7   7  11        3.74        0.03     29.75 o
  -6   7  11       24.32       -9.04     22.27 o
  -5   7  11       59.86       51.40     29.43 o
  -4   7  11      148.03      125.57     30.18 o
  -3   7  11       89.27       70.92     26.15 o
  -2   7  11      390.26      394.85     31.50 o
  -1   7  11      361.36      409.51     29.05 o
   0   7  11      174.11      177.49     19.77 o
   1   7  11      379.60      412.21     21.75 o
   2   7  11      391.33      370.14     20.34 o
   3   7  11      103.47      108.63     34.32 o
   4   7  11      135.80      129.32     39.36 o
   5   7  11       70.96       16.16     39.76 o
   6   7  11       21.38       27.97     28.56 o
   7   7  11        4.02        8.99     36.10 o
  -6   8  11       45.46       61.70     31.91 o
  -5   8  11       21.86       31.12     24.85 o
  -4   8  11      111.89       74.30     25.69 o
  -3   8  11      137.66      151.87     29.58 o
  -2   8  11      102.04      115.04     18.44 o
  -1   8  11      484.09      515.64     35.30 o
   0   8  11       20.99       29.45     17.32 o
   1   8  11      459.13      448.51     35.53 o
   2   8  11      103.12      112.02     13.23 o
   3   8  11      141.92      140.02     52.75 o
   4   8  11      111.34       15.84     36.29 o
   5   8  11       16.22        4.07     42.53 o
   6   8  11       39.54       19.60     30.94 o
  -6   9  11       10.10       54.83     27.85 o
  -5   9  11       12.73      -18.92     23.08 o
  -4   9  11      106.27      136.77     34.61 o
  -3   9  11       41.51       48.81     24.00 o
  -2   9  11      470.61      520.82     41.55 o
  -1   9  11       47.95       24.40     17.18 o
   0   9  11      289.43      308.32     28.32 o
   1   9  11       71.46       66.78     25.77 o
   2   9  11      471.78      507.10     30.25 o
   3   9  11       52.57       30.09     23.85 o
   4   9  11       92.26      -45.22     45.22 o
   5   9  11       11.30       11.94     35.86 o
   6   9  11       10.81       15.74     32.88 o
  -6  10  11       13.29       20.05     28.44 o
  -5  10  11       43.13       40.08     31.34 o
  -4  10  11       82.44       93.71     33.59 o
  -3  10  11      174.86      187.37     31.55 o
  -2  10  11      107.86      109.03     24.13 o
  -1  10  11      217.22      237.72     31.36 o
   0  10  11       15.05       29.57     20.89 o
   1  10  11      238.79      252.91     25.98 o
   2  10  11      103.38       73.97     27.78 o
   3  10  11      159.20      134.22     35.82 o
   4  10  11       90.17       11.41     42.68 o
   5  10  11       44.65        2.50     31.07 o
   6  10  11       12.05       37.56     55.34 o
  -5  11  11       11.73       18.26     26.55 o
  -4  11  11       28.51       13.48     31.29 o
  -3  11  11      130.83       72.99     31.23 o
  -2  11  11       55.59       45.35     22.66 o
  -1  11  11      158.30      191.77     29.25 o
   0  11  11       13.55        7.30     20.45 o
   1  11  11      136.01      152.86     23.26 o
   2  11  11       55.22       26.84     16.85 o
   3  11  11      129.51       94.23     22.10 o
   4  11  11       30.00       30.35     35.18 o
   5  11  11        8.80        1.62     12.47 o
  -5  12  11        2.38       10.23     31.90 o
  -4  12  11       42.77       39.54     29.12 o
  -3  12  11       20.29        5.30     21.96 o
  -2  12  11       62.97       26.59     33.84 o
  -1  12  11       50.80       45.30     25.61 o
   0  12  11      132.99       89.22     36.22 o
   1  12  11       48.56       28.49     25.64 o
   2  12  11       70.23        2.64     13.52 o
   3  12  11       19.20        3.43     57.43 o
   4  12  11       42.53       12.64     36.37 o
   5  12  11        2.30       12.17     58.91 o
  -4  13  11       51.70       32.53     29.60 o
  -3  13  11       10.85        6.30     27.68 o
  -2  13  11      144.92      146.85     30.54 o
  -1  13  11        2.68       16.00     29.90 o
   0  13  11      113.93      145.88     39.34 o
   1  13  11        1.42       10.14     19.38 o
   2  13  11      137.63        3.11     21.84 o
   3  13  11       12.76        4.16     61.33 o
   4  13  11       50.92       66.68     50.31 o
  -3  14  11       38.45       51.29     28.13 o
  -2  14  11       11.20       -2.14     17.15 o
  -1  14  11       67.19       70.73     31.93 o
   0  14  11       49.74       31.62     23.53 o
   1  14  11       66.46        1.31     19.15 o
   2  14  11       10.53        0.48     15.72 o
   3  14  11       33.82        2.33     43.85 o
  -2  15  11        8.54        5.89     22.29 o
  -1  15  11       30.93       55.20     31.33 o
   0  15  11        5.30      -12.97     27.39 o
   1  15  11       34.52        6.29     29.44 o
   2  15  11        8.12      -10.78     69.08 o
   0   0  12      347.77      341.46     28.32 o
   1   0  12       22.37       22.33     11.86 o
   2   0  12     1203.75     1232.44     45.02 o
   3   0  12       13.06       14.51      9.03 o
   4   0  12        2.64      -12.73     21.61 o
   5   0  12       35.51       28.83     27.41 o
   6   0  12       30.31       64.16     26.38 o
   7   0  12        2.24       20.33     38.44 o
  -7   1  12        7.08       43.35     58.14 o
  -6   1  12       10.27        7.78     15.05 o
  -5   1  12      214.70      240.67     24.39 o
  -4   1  12        8.04       14.66     13.70 o
  -3   1  12      239.70      246.90     15.54 o
  -2   1  12      151.20      155.43     18.38 o
  -1   1  12     1200.38     1321.65     64.32 o
   0   1  12      232.01      216.08     16.45 o
   1   1  12     1354.47     1367.64     59.71 o
   2   1  12      197.56      184.00     15.13 o
   3   1  12      205.37      187.54     27.16 o
   4   1  12        7.32        6.64     11.87 o
   5   1  12      240.35      206.07     61.26 o
   6   1  12       11.79       30.58     29.25 o
   7   1  12        5.55       -2.01     43.70 o
  -7   2  12        1.05       16.67     57.53 o
  -6   2  12       54.92       46.30     37.25 o
  -5   2  12       27.63       16.54      9.94 o
  -4   2  12      321.50      314.12     23.57 o
  -3   2  12      180.21      205.33     22.32 o
  -2   2  12       78.89       85.60     13.24 o
  -1   2  12      563.23      587.18     27.36 o
   0   2  12       43.35       41.72     14.30 o
   1   2  12      480.98      512.37     31.35 o
   2   2  12       55.40       44.46     10.04 o
   3   2  12      198.96      209.10     25.08 o
   4   2  12      338.51      358.10     22.63 o
   5   2  12       28.13       28.29     12.79 o
   6   2  12       46.73       52.88     53.03 o
   7   2  12        0.27       29.72     53.97 o
  -7   3  12        3.13      -17.55     37.47 o
  -6   3  12       22.00       23.60     25.21 o
  -5   3  12        7.49        3.92      7.19 o
  -4   3  12       81.37       95.84     15.00 o
  -3   3  12       96.13      105.85     11.73 o
  -2   3  12      390.19      399.85     20.18 o
  -1   3  12      243.95      259.97     21.23 o
   0   3  12     1346.60     1372.03     57.68 o
   1   3  12      278.02      299.47     18.21 o
   2   3  12      279.64      270.06      9.06 o
   3   3  12       71.97       73.65     21.21 o
   4   3  12       52.10       42.84     30.11 o
   5   3  12       11.67       -9.64     23.72 o
   6   3  12       16.27       -0.20     14.42 o
   7   3  12        2.95        0.47     10.47 o
  -7   4  12        9.29       41.90     38.93 o
  -6   4  12        6.22        9.36     18.90 o
  -5   4  12       43.29       36.83     17.97 o
  -4   4  12       74.41       72.53     15.93 o
  -3   4  12       66.12       55.48     14.28 o
  -2   4  12      409.38      472.33     86.98 o
  -1   4  12        9.54       10.11     10.39 o
   0   4  12     1047.69      975.13     44.72 o
   1   4  12        3.01        0.57      5.26 o
   2   4  12      333.41      344.85     34.19 o
   3   4  12       93.19      113.82     29.88 o
   4   4  12       61.36       69.62     18.61 o
   5   4  12       44.80       22.32     18.91 o
   6   4  12        4.94        8.36     23.80 o
   7   4  12       12.15       74.81     49.85 o
  -7   5  12        9.01       15.98     65.93 o
  -6   5  12       20.33       53.37     29.65 o
  -5   5  12       81.04       72.44     35.24 o
  -4   5  12       27.87       34.40     20.23 o
  -3   5  12      357.52      253.66     54.57 o
  -2   5  12      510.46      529.60     33.90 o
  -1   5  12     1616.66     1686.88     90.16 o
   0   5  12      149.35      150.42     16.57 o
   1   5  12     1620.37     1694.20     69.72 o
   2   5  12      476.53      493.67     42.43 o
   3   5  12      402.61      436.53     71.12 o
   4   5  12       22.50       24.32     33.19 o
   5   5  12       84.20       77.92     29.70 o
   6   5  12       22.86       36.76     53.14 o
   7   5  12        8.61       16.98     28.18 o
  -7   6  12       13.77       12.52     63.75 o
  -6   6  12       18.54       37.83     27.59 o
  -5   6  12       44.49       65.01     25.87 o
  -4   6  12        1.56       10.18     21.63 o
  -3   6  12      172.12      170.33     25.06 o
  -2   6  12       16.16       12.48     22.69 o
  -1   6  12      158.01      189.40     19.83 o
   0   6  12        1.31        3.27      6.61 o
   1   6  12      107.49      112.63     13.11 o
   2   6  12       30.30       30.18     26.98 o
   3   6  12      225.54      231.35     38.31 o
   4   6  12        2.52       -3.32     33.98 o
   5   6  12       38.31       41.65     32.58 o
   6   6  12       22.09       28.69     21.37 o
   7   6  12       13.47       13.60     36.39 o
  -6   7  12       13.29       11.72     24.25 o
  -5   7  12       20.56      -15.69     28.85 o
  -4   7  12      157.19      150.72     27.06 o
  -3   7  12       23.99       25.80     21.17 o
  -2   7  12       80.50      107.83     25.69 o
  -1   7  12       35.26       56.44     17.64 o
   0   7  12      522.44      556.34     30.04 o
   1   7  12       43.85       51.37     12.51 o
   2   7  12       73.11       93.60     11.30 o
   3   7  12       35.86       36.23     23.77 o
   4   7  12      165.87      222.39     46.91 o
   5   7  12       14.88       -7.41     32.32 o
   6   7  12       18.67        9.41     24.45 o
  -6   8  12        4.83       48.20     36.91 o
  -5   8  12       52.07       56.36     21.70 o
  -4   8  12       36.71       33.02     21.77 o
  -3   8  12      174.80      174.65     26.32 o
  -2   8  12      199.12      232.83     32.50 o
  -1   8  12      141.91      140.16     25.62 o
   0   8  12      249.24      253.17     24.49 o
   1   8  12      161.68      160.00     23.82 o
   2   8  12      194.38      203.23     14.65 o
   3   8  12      167.91      115.54     80.17 o
   4   8  12       53.76       43.25     36.58 o
   5   8  12       38.46       15.35     48.06 o
   6   8  12        6.08        1.30     25.66 o
  -6   9  12        9.74       38.13     31.33 o
  -5   9  12       17.60       45.02     31.38 o
  -4   9  12        2.49       -4.59     22.26 o
  -3   9  12      118.93      154.79     35.50 o
  -2   9  12        3.18       -8.84     23.20 o
  -1   9  12      263.62      270.35     34.49 o
   0   9  12       85.81       44.09     25.75 o
   1   9  12      271.79      261.14     59.78 o
   2   9  12        6.02       14.69     11.88 o
   3   9  12      120.32       92.61     66.28 o
   4   9  12        1.82        7.24     27.37 o
   5   9  12       19.75        6.18     40.40 o
   6   9  12       10.54        6.71     28.55 o
  -5  10  12        0.30       19.13     32.66 o
  -4  10  12       13.73        1.68     23.50 o
  -3  10  12       34.12       35.71     30.64 o
  -2  10  12       24.56       27.35     25.69 o
  -1  10  12      180.81      194.78     30.97 o
   0  10  12        6.02       12.89     17.66 o
   1  10  12      174.24      156.58     41.47 o
   2  10  12       15.92       17.48     14.02 o
   3  10  12       30.54       23.15     19.55 o
   4  10  12       20.83       -5.84     33.83 o
   5  10  12        0.46      -17.42     39.40 o
  -5  11  12       17.84      -11.35     23.99 o
  -4  11  12       43.70       11.92     33.29 o
  -3  11  12       17.47       18.34     22.78 o
  -2  11  12      122.82       58.92     39.59 o
  -1  11  12       18.67       16.26     12.13 o
   0  11  12      207.48      238.65     35.83 o
   1  11  12       16.43       16.98     15.64 o
   2  11  12      122.87       70.57     38.91 o
   3  11  12       14.48        6.81     13.42 o
   4  11  12       35.01        7.82     42.97 o
   5  11  12       14.56        2.46     13.74 o
  -4  12  12       11.25      -17.36     30.74 o
  -3  12  12       24.83       38.43     30.60 o
  -2  12  12       15.19       -7.38     27.48 o
  -1  12  12       61.67       83.66     27.59 o
   0  12  12       76.70       89.28     35.01 o
   1  12  12       64.23       25.39     24.97 o
   2  12  12       26.60        7.63     12.02 o
   3  12  12       20.00       30.68     44.30 o
   4  12  12       12.16       -5.40     46.70 o
  -3  13  12       51.65       47.70     39.63 o
  -2  13  12        2.49       35.09     69.87 o
  -1  13  12       88.53      147.49     36.78 o
   0  13  12        4.58        3.23     18.37 o
   1  13  12       69.43       31.39     25.42 o
   2  13  12        1.00        2.00     24.16 o
   3  13  12       55.73        6.71     41.34 o
  -2  14  12       22.85       59.69     30.34 o
  -1  14  12       50.70       69.75     36.08 o
   0  14  12        1.09        1.61     20.54 o
   1  14  12       47.45       10.94     21.87 o
   2  14  12       27.54       -1.99     17.98 o
   0  15  12       38.28       51.61     29.28 o
   1   0  13      346.26      342.47     23.62 o
   2   0  13       76.33      152.31     31.48 o
   3   0  13      105.02      106.72     17.51 o
   4   0  13       15.76       12.58     18.36 o
   5   0  13       70.17        2.55     30.15 o
   6   0  13       15.12       12.36     33.33 o
   7   0  13        2.99       -6.68     33.89 o
  -7   1  13        4.30        0.50     59.74 o
  -6   1  13       36.15       48.57     31.76 o
  -5   1  13       13.75       18.30     12.73 o
  -4   1  13      445.91      448.02     25.04 o
  -3   1  13      190.44      254.01     22.49 o
  -2   1  13      635.27      632.59     30.49 o
  -1   1  13      523.05      534.06     30.23 o
   0   1  13      264.70      292.78     22.68 o
   1   1  13      516.42      536.58     28.80 o
   2   1  13      564.96      581.87     32.57 o
   3   1  13      185.44      165.62     17.67 o
   4   1  13      422.97      405.38     29.23 o
   5   1  13        4.63       -0.08      6.97 o
   6   1  13       34.88      -12.73     12.73 o
   7   1  13        4.13      133.45     82.90 o
  -7   2  13        4.13       32.75     38.84 o
  -6   2  13       16.83      -21.62     32.92 o
  -5   2  13        7.75        2.05     11.59 o
  -4   2  13      568.16      529.39     24.20 o
  -3   2  13       37.09       28.31     10.32 o
  -2   2  13     1142.20     1153.14     55.27 o
  -1   2  13       88.14       99.73     15.59 o
   0   2  13     2008.60     2034.73     89.11 o
   1   2  13       82.91       82.04     15.87 o
   2   2  13     1112.33     1123.27     41.14 o
   3   2  13       38.20       12.53      8.67 o
   4   2  13      548.47      528.39     33.72 o
   5   2  13        6.95        4.30      5.56 o
   6   2  13       15.67        8.78     22.85 o
   7   2  13        4.19       -2.52     10.89 o
  -7   3  13        1.50      -53.34     54.56 o
  -6   3  13        9.93       27.09     26.65 o
  -5   3  13       17.66       11.68     10.76 o
  -4   3  13      102.96      111.91     16.89 o
  -3   3  13      164.80      177.61     34.31 o
  -2   3  13      324.95      362.62     21.59 o
  -1   3  13      344.17      357.86     32.74 o
   0   3  13      526.86      623.50     40.56 o
   1   3  13      435.54      496.14     52.90 o
   2   3  13      285.23      276.57     16.45 o
   3   3  13      204.87      235.08     26.86 o
   4   3  13       88.66      114.57     18.26 o
   5   3  13       30.56        3.28      9.09 o
   6   3  13        8.99        5.35     10.52 o
   7   3  13        1.39       -6.34     28.38 o
  -7   4  13        0.87       16.48     32.82 o
  -6   4  13       23.10       13.41     20.26 o
  -5   4  13       65.09       57.60     28.69 o
  -4   4  13      148.97      136.63     26.27 o
  -3   4  13      350.78      338.74     94.80 o
  -2   4  13      361.25      406.00     28.48 o
  -1   4  13      683.58      764.96     33.81 o
   0   4  13       25.86       24.02     12.68 o
   1   4  13      596.93      698.04     52.48 o
   2   4  13      386.41      376.36     49.85 o
   3   4  13      318.09      341.45     51.54 o
   4   4  13      147.28      209.38     39.76 o
   5   4  13       69.69       27.92     20.54 o
   6   4  13       22.85       19.79     26.85 o
   7   4  13        0.56      -80.14     80.14 o
  -7   5  13        0.78        2.03     54.86 o
  -6   5  13       26.53       33.46     26.96 o
  -5   5  13       28.74       23.08     20.58 o
  -4   5  13      200.25      171.14     42.28 o
  -3   5  13      234.11      209.31     35.73 o
  -2   5  13      281.94      283.69     33.21 o
  -1   5  13       68.58       71.14     21.29 o
   0   5  13       34.03       42.30     16.76 o
   1   5  13       97.70       95.22     11.57 o
   2   5  13      239.60      244.92     32.79 o
   3   5  13      256.97      267.77     36.68 o
   4   5  13      194.11      103.62     47.40 o
   5   5  13       32.50       53.07     54.94 o
   6   5  13       27.19       33.50     35.47 o
   7   5  13        0.11      -52.97     52.97 o
  -6   6  13       30.70       -6.78     29.22 o
  -5   6  13       24.51       26.00     29.69 o
  -4   6  13      163.03      142.75     26.73 o
  -3   6  13       61.53       66.83     31.39 o
  -2   6  13      344.14      379.64     38.83 o
  -1   6  13       85.55      110.10     17.60 o
   0   6  13      856.42      922.54     40.60 o
   1   6  13      102.07      117.49     16.10 o
   2   6  13      372.08      433.53     53.37 o
   3   6  13       64.49       71.12     33.88 o
   4   6  13      149.26      176.40    116.37 o
   5   6  13       25.92       28.41     31.51 o
   6   6  13       31.61       24.30     22.38 o
  -6   7  13       11.18        9.50     21.85 o
  -5   7  13       79.14       94.74     27.77 o
  -4   7  13       17.46       25.77     18.60 o
  -3   7  13      169.76      145.57     33.62 o
  -2   7  13       59.21       45.46     24.77 o
  -1   7  13      278.63      333.36     31.40 o
   0   7  13        3.35        7.96      9.25 o
   1   7  13      287.30      299.47     25.40 o
   2   7  13       44.16       28.05      6.33 o
   3   7  13      169.84      157.04    114.47 o
   4   7  13       12.99       21.62     27.31 o
   5   7  13       90.07       17.98     39.20 o
   6   7  13        7.49       -2.49     26.24 o
  -6   8  13        3.43       -8.51     26.25 o
  -5   8  13       41.10       46.98     37.39 o
  -4   8  13      119.94      147.04     26.47 o
  -3   8  13       89.12       88.92     29.80 o
  -2   8  13      139.05      162.55     35.48 o
  -1   8  13      287.35      304.19     29.40 o
   0   8  13      136.43      154.15     17.70 o
   1   8  13      336.32      356.28     26.99 o
   2   8  13      164.88      167.83     12.23 o
   3   8  13       98.44       74.43     53.66 o
   4   8  13      144.34       83.79     64.44 o
   5   8  13       48.83        7.58     45.76 o
   6   8  13        2.14      -12.30     43.76 o
  -5   9  13       27.56       27.87     27.24 o
  -4   9  13       62.46       25.60     26.18 o
  -3   9  13       26.34        7.66     20.28 o
  -2   9  13       98.58      131.36     29.13 o
  -1   9  13       38.20       27.61     15.68 o
   0   9  13      433.74      443.00     76.36 o
   1   9  13       37.37       34.00     16.53 o
   2   9  13      112.54      122.97     21.08 o
   3   9  13       32.52        1.97     11.24 o
   4   9  13       66.87       28.95     30.56 o
   5   9  13       21.50       32.34     49.97 o
  -5  10  13       43.06       40.91     29.73 o
  -4  10  13       13.97       11.94     25.10 o
  -3  10  13       61.14       48.09     40.67 o
  -2  10  13       90.81       97.63     43.49 o
  -1  10  13      109.75      128.48     38.11 o
   0  10  13      170.06      217.34     28.22 o
   1  10  13       93.32      126.03     24.44 o
   2  10  13       83.17       87.38     17.38 o
   3  10  13       53.28       34.20     46.38 o
   4  10  13       17.38       13.73     35.68 o
   5  10  13       32.00       17.17     45.43 o
  -4  11  13       53.74       69.70     37.92 o
  -3  11  13       64.14       56.59     37.06 o
  -2  11  13       46.26       44.98     26.12 o
  -1  11  13       99.71      114.87     26.92 o
   0  11  13       21.04       22.81     28.43 o
   1  11  13       91.91       26.16     24.00 o
   2  11  13       46.35       39.39     15.09 o
   3  11  13       63.21       82.04     93.59 o
   4  11  13       51.10       57.59     49.37 o
  -4  12  13       23.52        8.88     36.88 o
  -3  12  13       12.31       21.17     33.66 o
  -2  12  13       38.83       83.47     45.11 o
  -1  12  13        6.24       -4.90     11.62 o
   0  12  13      120.63       93.74     33.10 o
   1  12  13       11.18       -1.98     18.33 o
   2  12  13       41.21       60.78     32.67 o
   3  12  13       11.55       43.13     67.95 o
   4  12  13       27.06       17.32     38.45 o
  -3  13  13        0.46       -4.51     31.78 o
  -2  13  13       32.78       25.97     27.83 o
  -1  13  13       11.85        8.09     12.29 o
   0  13  13       44.65       48.98     28.36 o
   1  13  13        7.75       16.93     20.94 o
   2  13  13       27.74       10.94     26.51 o
   3  13  13        0.03       22.03     41.98 o
  -2  14  13       31.53       15.02     33.38 o
  -1  14  13       63.21       22.18     26.84 o
   0  14  13       57.34       53.19     29.49 o
   1  14  13       62.45       16.51     23.15 o
   2  14  13       29.60        1.78     75.69 o
   0   0  14      228.20      218.27     26.66 o
   1   0  14        2.91       -0.69      5.12 o
   2   0  14       50.39       62.04     13.93 o
   3   0  14       20.53        7.69      6.09 o
   4   0  14        7.13       10.26     15.87 o
   5   0  14       39.92       14.00     15.77 o
   6   0  14        2.98       13.03     36.72 o
   7   0  14       24.88       99.06     68.14 o
  -7   1  14        4.37        5.35     41.32 o
  -6   1  14        3.38        3.80     29.14 o
  -5   1  14       29.20       21.71     18.58 o
  -4   1  14      115.41      144.28     17.67 o
  -3   1  14      250.97      253.64     19.72 o
  -2   1  14      310.14      314.38     26.51 o
  -1   1  14      494.64      522.34     32.97 o
   0   1  14      581.29      628.39     31.58 o
   1   1  14      471.23      498.89     26.19 o
   2   1  14      393.27      406.01     22.87 o
   3   1  14      198.72      219.40     31.04 o
   4   1  14      116.73      126.20     25.44 o
   5   1  14       37.13       15.08      8.47 o
   6   1  14        3.93       15.90     15.17 o
   7   1  14        4.71      -42.32     84.08 o
  -7   2  14        2.32       43.03     61.06 o
  -6   2  14       11.11       -4.39     35.49 o
  -5   2  14       35.44       21.72     19.03 o
  -4   2  14       28.65       27.18     10.22 o
  -3   2  14       57.56       47.92     20.42 o
  -2   2  14      243.60      237.44     22.78 o
  -1   2  14      999.62     1018.21     41.45 o
   0   2  14       34.96       39.34     11.48 o
   1   2  14     1014.52     1003.39     48.63 o
   2   2  14      199.96      189.85     15.78 o
   3   2  14       59.64       74.99     16.68 o
   4   2  14       35.67       45.14     16.68 o
   5   2  14       38.94       17.24     20.81 o
   6   2  14       10.18        3.69     10.71 o
   7   2  14        1.63        7.22     26.31 o
  -6   3  14       13.81       22.46     32.83 o
  -5   3  14        6.15      -10.93     15.88 o
  -4   3  14      119.63      114.51     25.87 o
  -3   3  14      207.95      208.93     32.71 o
  -2   3  14      482.95      502.78     27.85 o
  -1   3  14      291.03      315.76     25.63 o
   0   3  14      524.40      686.49     66.92 o
   1   3  14      341.78      355.03     25.93 o
   2   3  14      421.27      398.67     18.97 o
   3   3  14      162.41      161.51     24.02 o
   4   3  14      123.08      112.52     27.09 o
   5   3  14        3.52        3.84      8.32 o
   6   3  14       10.61        0.37      8.99 o
  -6   4  14        0.60       15.24     18.31 o
  -5   4  14       22.08       20.77     23.35 o
  -4   4  14       21.84       13.26     18.44 o
  -3   4  14       59.90       51.14     16.14 o
  -2   4  14       29.15       23.14     14.13 o
  -1   4  14       44.57       49.88     13.51 o
   0   4  14      103.34      105.35     14.44 o
   1   4  14       50.93       44.56     11.93 o
   2   4  14       18.04       18.97     28.02 o
   3   4  14       59.94       59.84     25.57 o
   4   4  14       20.57        5.69     25.61 o
   5   4  14       23.08       15.35     43.15 o
   6   4  14        2.02        5.12     77.23 o
  -6   5  14        5.69       30.40     29.93 o
  -5   5  14       45.54       34.38     22.80 o
  -4   5  14       53.31       37.15     23.61 o
  -3   5  14      202.76      183.47     25.35 o
  -2   5  14       40.41       32.87     15.92 o
  -1   5  14      501.67      536.78     45.84 o
   0   5  14      208.39      235.89     26.72 o
   1   5  14      447.11      564.81     52.95 o
   2   5  14       55.83       49.17     21.57 o
   3   5  14      217.62      218.16     40.10 o
   4   5  14       54.97       37.13     23.45 o
   5   5  14       41.85        3.73     96.11 o
   6   5  14        4.61       -3.16     21.47 o
  -6   6  14       12.50        7.37     28.12 o
  -5   6  14        3.53       -0.83     24.30 o
  -4   6  14       38.97       19.51     16.76 o
  -3   6  14       49.68       38.04     25.28 o
  -2   6  14       38.68       56.21     22.97 o
  -1   6  14      171.28      181.36     22.57 o
   0   6  14        1.54       -3.75     12.08 o
   1   6  14      223.58      228.42     23.57 o
   2   6  14       36.14       40.27     30.53 o
   3   6  14       48.56       44.78     44.33 o
   4   6  14       31.53      -22.54     28.53 o
   5   6  14        6.46       -4.36     26.52 o
   6   6  14       13.87        0.04     21.34 o
  -6   7  14       19.22      -27.53     27.53 o
  -5   7  14        9.65        2.21     20.26 o
  -4   7  14       62.05       55.47     23.36 o
  -3   7  14        5.44       10.53     26.36 o
  -2   7  14      438.05      494.95     49.31 o
  -1   7  14        6.49       -9.73     19.62 o
   0   7  14      220.56      232.39     24.47 o
   1   7  14        9.06        6.46      7.94 o
   2   7  14      474.10      570.94     52.53 o
   3   7  14        6.72       12.42     24.68 o
   4   7  14       58.34       -3.80    100.05 o
   5   7  14        9.13        9.56     25.84 o
   6   7  14       18.00        5.12     40.94 o
  -5   8  14       37.32       -4.94     21.51 o
  -4   8  14       14.54       19.98     19.29 o
  -3   8  14       18.54       12.20     21.38 o
  -2   8  14       70.35       79.17     29.55 o
  -1   8  14       47.40       55.40     17.48 o
   0   8  14      155.01      158.67     20.44 o
   1   8  14       49.18       38.52     18.07 o
   2   8  14       52.37       48.46      9.76 o
   3   8  14       17.72       10.34     36.48 o
   4   8  14        6.75       -1.52     52.62 o
   5   8  14       39.68       27.92     28.70 o
  -5   9  14       26.94        8.23     31.60 o
  -4   9  14        1.63        4.54     28.52 o
  -3   9  14      152.86      125.53     40.31 o
  -2   9  14        3.19       -6.75     22.00 o
  -1   9  14      279.09      445.48     68.73 o
   0   9  14        3.37        3.89      8.79 o
   1   9  14      276.49      333.65     40.43 o
   2   9  14        4.34        7.72      9.12 o
   3   9  14      147.53      114.10     88.47 o
   4   9  14        1.40      -49.89     49.89 o
   5   9  14       35.05        3.50     31.73 o
  -5  10  14        1.06        7.43     31.92 o
  -4  10  14        8.29       33.19     34.69 o
  -3  10  14       53.79       84.15     36.72 o
  -2  10  14       12.67       33.39     30.53 o
  -1  10  14       52.76       34.97     13.89 o
   0  10  14       64.29       70.21     20.04 o
   1  10  14       55.24       39.89     17.63 o
   2  10  14       15.07      -10.62     19.97 o
   3  10  14       57.03       -1.65     49.33 o
   4  10  14        6.90       31.54     62.37 o
   5  10  14        2.51       28.30     33.61 o
  -4  11  14       27.69       15.63     25.72 o
  -3  11  14        3.91      -17.61     29.40 o
  -2  11  14       92.52      104.71     34.16 o
  -1  11  14       15.66        6.60     16.81 o
   0  11  14      144.29      220.31     63.62 o
   1  11  14       16.55        3.60     19.07 o
   2  11  14       83.79       80.82     26.34 o
   3  11  14        2.42       23.63     46.59 o
   4  11  14       18.45        4.49     50.48 o
  -3  12  14       12.67       13.23     27.81 o
  -2  12  14       22.08        9.45     35.05 o
  -1  12  14        8.94        4.84     21.13 o
   0  12  14       76.02       52.63     21.98 o
   1  12  14        4.76       -4.28     17.07 o
   2  12  14       24.79       23.50     26.11 o
   3  12  14        8.93       10.80     67.24 o
  -2  13  14        5.39       -4.51     89.83 o
  -1  13  14       57.06      111.33     62.86 o
   0  13  14        7.34       16.06     20.39 o
   1  13  14       52.53       34.71     25.11 o
   2  13  14        4.19       34.64     44.41 o
   1   0  15      496.19      510.41     28.16 o
   2   0  15       32.41       10.18      8.13 o
   3   0  15      227.29      234.55     13.94 o
   4   0  15       15.03        3.04     10.21 o
   5   0  15       76.93       48.21     25.93 o
   6   0  15        1.77        3.66     42.39 o
  -6   1  15        2.75        8.49     29.14 o
  -5   1  15       47.05       47.26     19.16 o
  -4   1  15       98.72      142.74     34.11 o
  -3   1  15      128.97      103.59     16.40 o
  -2   1  15      130.78      136.67     22.09 o
  -1   1  15      168.64      183.23     18.72 o
   0   1  15      115.65      104.75     18.22 o
   1   1  15      173.50      217.85     24.35 o
   2   1  15      166.48      188.03     20.56 o
   3   1  15      112.34      138.58     26.98 o
   4   1  15      121.14      133.08     29.51 o
   5   1  15       49.44       12.44     20.13 o
   6   1  15        2.53        2.60     19.27 o
  -6   2  15       20.57       63.77     53.66 o
  -5   2  15        3.65        5.31      9.43 o
  -4   2  15       74.80       57.89     16.71 o
  -3   2  15      220.68      193.88     42.66 o
  -2   2  15     1004.32     1081.80     47.13 o
  -1   2  15       35.66       37.93     15.79 o
   0   2  15     1313.89     1423.92     65.93 o
   1   2  15       45.12       40.72     18.23 o
   2   2  15      977.61     1019.59     47.44 o
   3   2  15      234.88      269.55     30.04 o
   4   2  15       52.12       68.47     15.23 o
   5   2  15        4.22       -0.91     10.64 o
   6   2  15       19.88      -15.56     80.97 o
  -6   3  15       13.12       -4.97     30.41 o
  -5   3  15       41.90        7.85     19.20 o
  -4   3  15       49.72       38.95     13.89 o
  -3   3  15       29.94       33.93     16.13 o
  -2   3  15       41.61       48.77     16.07 o
  -1   3  15       91.63      122.54     18.28 o
   0   3  15      302.59      339.20     26.97 o
   1   3  15       57.60       62.67     20.88 o
   2   3  15       62.76       61.11      9.00 o
   3   3  15       33.47       50.31     19.72 o
   4   3  15       47.84        4.49     21.48 o
   5   3  15       40.93       13.33     11.67 o
   6   3  15       15.41       27.59     47.09 o
  -6   4  15       13.54       10.97     45.65 o
  -5   4  15       30.00       18.52     29.44 o
  -4   4  15       27.75       34.96     13.82 o
  -3   4  15      148.81      158.58     22.10 o
  -2   4  15       56.50       47.26     14.76 o
  -1   4  15      261.76      283.37     19.87 o
   0   4  15        8.85       -4.54     13.15 o
   1   4  15      181.86      178.59     14.08 o
   2   4  15       84.50       88.78     21.01 o
   3   4  15      188.98      146.55     20.17 o
   4   4  15       28.02       15.78     26.58 o
   5   4  15       29.17        4.38      8.98 o
   6   4  15       12.22       42.87     52.69 o
  -6   5  15       17.86       37.28     36.13 o
  -5   5  15       34.86       22.47     19.75 o
  -4   5  15       40.04       14.26     16.58 o
  -3   5  15      110.96      101.18     22.09 o
  -2   5  15      275.04      226.20     53.30 o
  -1   5  15       26.08       14.10     17.46 o
   0   5  15       78.84      101.17     21.73 o
   1   5  15       23.97        7.21      6.59 o
   2   5  15      298.43      333.56     49.84 o
   3   5  15      100.56       57.70     50.27 o
   4   5  15       43.13       45.93     26.34 o
   5   5  15       30.07       22.47     21.01 o
   6   5  15       18.09      -31.46    116.16 o
  -6   6  15       10.44       -2.41     37.22 o
  -5   6  15       11.52       -1.12     26.77 o
  -4   6  15       66.87       65.73     25.84 o
  -3   6  15       67.51       82.67     24.54 o
  -2   6  15      275.67      321.13     33.10 o
  -1   6  15      203.38      229.21     35.60 o
   0   6  15      272.65      365.20     45.74 o
   1   6  15      209.72      360.96     67.03 o
   2   6  15      267.34      302.17     40.84 o
   3   6  15       56.27       60.40     44.08 o
   4   6  15       63.41       41.60     40.55 o
   5   6  15       11.52       26.21     27.67 o
   6   6  15       12.83       13.85     49.51 o
  -5   7  15       35.98       22.58     19.37 o
  -4   7  15       16.97       10.20     19.47 o
  -3   7  15       53.45       29.16     26.94 o
  -2   7  15       28.15       14.07     28.08 o
  -1   7  15       68.56       81.64     18.23 o
   0   7  15        7.93        5.61     15.09 o
   1   7  15       48.57       33.26     14.43 o
   2   7  15       30.13        3.57      6.02 o
   3   7  15       47.27       25.96     35.61 o
   4   7  15       21.93       25.84     27.68 o
   5   7  15       41.39        6.61     28.19 o
  -5   8  15        7.68       25.70     24.43 o
  -4   8  15       95.31       91.18     29.96 o
  -3   8  15       63.96       44.24     31.06 o
  -2   8  15       77.94       42.44     30.27 o
  -1   8  15      168.07      140.38     28.63 o
   0   8  15       96.75      141.27     17.10 o
   1   8  15      174.93      183.08     39.18 o
   2   8  15       91.86       43.92     33.80 o
   3   8  15       63.95       29.99     43.59 o
   4   8  15      110.98      260.41    159.52 o
   5   8  15        5.38        0.11     10.94 o
  -5   9  15       25.09       26.68     26.32 o
  -4   9  15       24.33       50.62     28.07 o
  -3   9  15       11.11       37.01     30.91 o
  -2   9  15       77.80       93.97     40.00 o
  -1   9  15       18.57       -4.82     18.72 o
   0   9  15       82.60       89.03     19.83 o
   1   9  15       16.15        2.03      9.16 o
   2   9  15       78.61       45.82     37.97 o
   3   9  15        8.79       17.53     37.56 o
   4   9  15       24.74       -6.18     39.82 o
   5   9  15       17.51        0.51     12.16 o
  -4  10  15       43.85       52.22     30.26 o
  -3  10  15       24.92       44.45     33.01 o
  -2  10  15       68.52      100.12     56.84 o
  -1  10  15       85.30       66.00     18.47 o
   0  10  15      136.30      151.62     25.44 o
   1  10  15       86.47       59.58     33.20 o
   2  10  15       77.21       71.58     29.64 o
   3  10  15       22.23       51.15     41.20 o
   4  10  15       49.12      -30.58     48.63 o
  -3  11  15       32.79       14.10     43.29 o
  -2  11  15       10.65       17.99     24.19 o
  -1  11  15       48.08       21.51     17.83 o
   0  11  15        5.40        9.37     10.86 o
   1  11  15       56.54       46.45     26.85 o
   2  11  15        8.82       31.15     17.04 o
   3  11  15       33.79       30.56     39.13 o
  -2  12  15       59.54       42.60     22.21 o
  -1  12  15       47.54       47.10     17.64 o
   0  12  15       16.68       11.54     17.62 o
   1  12  15       49.80       73.33     38.23 o
   2  12  15       59.48       35.72     29.53 o
  -1  13  15       12.39        8.36     23.20 o
   0  13  15       14.52       12.24     11.71 o
   1  13  15       13.57       15.87     31.84 o
   0   0  16       55.17       52.96     20.85 o
   1   0  16       27.22       20.92     15.49 o
   2   0  16       74.30       76.41     14.93 o
   3   0  16        1.86        2.48      7.34 o
   4   0  16       54.72        1.76     25.45 o
   5   0  16       11.51      -22.39     22.39 o
   6   0  16        4.84      -29.90     29.90 o
  -6   1  16        0.23      -29.58     40.01 o
  -5   1  16       75.25       60.53     22.61 o
  -4   1  16       24.64       10.18      7.56 o
  -3   1  16      207.06      201.24     26.05 o
  -2   1  16      487.31      502.36     29.74 o
  -1   1  16      296.79      346.50     31.34 o
   0   1  16      631.89      683.76     40.86 o
   1   1  16      382.59      375.97     29.33 o
   2   1  16      505.17      509.01     24.63 o
   3   1  16      185.29      186.11     32.89 o
   4   1  16       39.80       11.30     11.10 o
   5   1  16       93.94       59.49     21.01 o
   6   1  16        0.45       -1.06     12.65 o
  -6   2  16        9.63       34.88     50.55 o
  -5   2  16        1.07       33.91     50.65 o
  -4   2  16       10.76        3.16     13.95 o
  -3   2  16       77.38       65.80     14.07 o
  -2   2  16       81.34       75.35     18.52 o
  -1   2  16      173.80      256.45     33.26 o
   0   2  16       53.58       64.63     15.63 o
   1   2  16      185.46      211.42     23.48 o
   2   2  16       72.74       68.63     14.63 o
   3   2  16       97.20       93.93     25.65 o
   4   2  16       18.54       12.10     19.52 o
   5   2  16        1.22       15.89     12.76 o
   6   2  16        6.99        2.62      8.23 o
  -6   3  16       11.38       16.05     38.22 o
  -5   3  16       18.25       37.29     40.60 o
  -4   3  16      141.33      149.61     24.79 o
  -3   3  16       97.71       95.14     18.51 o
  -2   3  16      183.04      179.58     18.63 o
  -1   3  16       66.50       69.01     20.16 o
   0   3  16      141.97      155.89     16.35 o
   1   3  16       80.19       69.52     12.84 o
   2   3  16      127.98      116.32     15.31 o
   3   3  16      102.98      126.80     42.08 o
   4   3  16      121.97       89.47     31.67 o
   5   3  16       19.13       72.83     25.48 o
   6   3  16        8.97        3.46     11.43 o
  -6   4  16        3.07        9.00     38.00 o
  -5   4  16       25.80        7.97     24.95 o
  -4   4  16        2.84       -1.87     13.58 o
  -3   4  16      105.89       81.79     18.40 o
  -2   4  16       25.88       17.96     15.01 o
  -1   4  16       20.93       19.17     13.78 o
   0   4  16       14.25        8.67      8.86 o
   1   4  16       16.61       21.41     15.54 o
   2   4  16       31.25       24.05     17.87 o
   3   4  16      111.98       90.10     29.68 o
   4   4  16        1.93       -9.65     25.74 o
   5   4  16       23.30       32.01     68.80 o
   6   4  16        2.02       10.12     21.32 o
  -5   5  16       30.44       14.17     21.21 o
  -4   5  16        5.11       15.46     16.17 o
  -3   5  16      218.07      242.16     31.54 o
  -2   5  16       29.14       22.03     22.00 o
  -1   5  16      323.12      343.84     39.72 o
   0   5  16       74.95       82.51     16.95 o
   1   5  16      334.15      396.59     52.60 o
   2   5  16       19.96       30.72     19.62 o
   3   5  16      220.95      251.85     43.17 o
   4   5  16        8.67       12.47     29.82 o
   5   5  16       34.67       18.77     16.37 o
  -5   6  16        0.58        0.87     23.58 o
  -4   6  16       21.86       29.05     17.53 o
  -3   6  16       34.02       36.11     20.59 o
  -2   6  16       27.99       35.87     21.64 o
  -1   6  16       68.84       65.69     21.01 o
   0   6  16        0.01       -3.03     12.98 o
   1   6  16       72.13       61.85     15.58 o
   2   6  16       29.22       -2.83     25.24 o
   3   6  16       29.88        6.76      9.86 o
   4   6  16       20.73        5.01      9.01 o
   5   6  16        1.43        3.62     29.26 o
  -5   7  16        4.13       13.70     20.74 o
  -4   7  16       66.99       51.98     28.61 o
  -3   7  16        2.16        6.46     31.55 o
  -2   7  16      175.01      179.66     41.42 o
  -1   7  16       41.52       41.00     21.71 o
   0   7  16      121.13      102.91     26.60 o
   1   7  16       42.92       35.21     13.74 o
   2   7  16      169.22       84.82     76.72 o
   3   7  16        3.70        2.12     10.69 o
   4   7  16       59.18       29.43     34.47 o
   5   7  16        4.76        5.87     28.07 o
  -4   8  16        1.79       21.50     28.95 o
  -3   8  16       39.12       37.35     35.05 o
  -2   8  16        8.80        0.78     28.76 o
  -1   8  16       51.90       60.73     18.26 o
   0   8  16       32.58       39.24     18.87 o
   1   8  16       47.29       29.90     12.61 o
   2   8  16       13.23        5.29      9.11 o
   3   8  16       36.79       20.80     28.23 o
   4   8  16        1.26        9.60     51.55 o
  -4   9  16        1.67      -14.51     26.08 o
  -3   9  16       78.89       59.61     36.79 o
  -2   9  16        0.68       21.25     24.23 o
  -1   9  16      278.63      324.01     39.14 o
   0   9  16       37.10       48.64     22.00 o
   1   9  16      257.91      270.36     36.77 o
   2   9  16        0.58       -5.11     11.80 o
   3   9  16       75.31      112.97     83.70 o
   4   9  16        1.71        2.36     31.11 o
  -3  10  16       11.96       19.16     40.75 o
  -2  10  16        2.02       19.18     29.71 o
  -1  10  16       48.76       38.66     23.52 o
   0  10  16        0.01        1.37     15.70 o
   1  10  16       38.98       27.08     16.43 o
   2  10  16        5.54       21.10     19.15 o
   3  10  16        8.45      -14.97     47.82 o
  -3  11  16        4.17       32.32     50.92 o
  -2  11  16       62.44       83.76     31.46 o
  -1  11  16       11.73      -15.03     23.94 o
   0  11  16      136.56       56.44     35.58 o
   1  11  16       12.07        9.48     11.33 o
   2  11  16       62.35       77.11     28.23 o
   3  11  16        5.05       34.70     49.15 o
  -1  12  16        0.02       -0.46     12.63 o
   0  12  16        8.95       -3.56     12.33 o
   1  12  16        0.14        6.38     12.99 o
   1   0  17      994.91     1101.71     64.55 o
   2   0  17       75.24       77.51     19.23 o
   3   0  17      173.42      152.65     15.59 o
   4   0  17       38.63       12.70     14.84 o
   5   0  17       50.71       49.00     27.91 o
  -5   1  17        6.65       10.53     30.49 o
  -4   1  17       48.37       28.11     16.13 o
  -3   1  17       14.86        7.74     10.13 o
  -2   1  17       13.40       12.50      7.27 o
  -1   1  17       29.57       34.74     18.28 o
   0   1  17       88.91       92.74     22.27 o
   1   1  17       16.87       15.74     13.67 o
   2   1  17       17.68       12.98     13.88 o
   3   1  17       10.44       29.01     23.66 o
   4   1  17       44.35       20.70     17.49 o
   5   1  17        6.22        3.24     11.45 o
  -5   2  17        1.97       -7.33     29.44 o
  -4   2  17       32.78       29.03     13.36 o
  -3   2  17       21.85       10.89      7.86 o
  -2   2  17       65.09       68.68     15.60 o
  -1   2  17       11.35        1.07      6.00 o
   0   2  17      363.78      388.96     38.10 o
   1   2  17        7.61       -2.97     15.05 o
   2   2  17       80.88       94.80     15.59 o
   3   2  17       18.02       21.99     22.60 o
   4   2  17       39.26       24.28     33.55 o
   5   2  17        2.29       15.14     31.44 o
  -5   3  17        5.92       19.83     36.46 o
  -4   3  17       29.41        2.28     15.58 o
  -3   3  17       17.04       35.89     16.40 o
  -2   3  17       19.20       46.92     20.53 o
  -1   3  17       35.89       24.82     15.47 o
   0   3  17        5.25        1.09      5.63 o
   1   3  17       48.50       50.65     16.75 o
   2   3  17       21.56       22.65     10.50 o
   3   3  17       27.12       69.72     26.12 o
   4   3  17       28.77       35.03     25.76 o
   5   3  17       10.04        0.36     30.13 o
  -5   4  17       17.88       28.77     51.34 o
  -4   4  17        7.61       -1.20     21.91 o
  -3   4  17       98.92      114.23     21.93 o
  -2   4  17        2.12        5.09     14.85 o
  -1   4  17      462.79      628.44     71.95 o
   0   4  17        0.71        4.99      6.24 o
   1   4  17      482.81      507.32     36.87 o
   2   4  17        6.61       -2.02     23.10 o
   3   4  17      107.13       93.42     32.06 o
   4   4  17        9.49        4.74     22.75 o
   5   4  17       14.07      -24.27    109.11 o
  -5   5  17        6.13       17.28     34.20 o
  -4   5  17       28.52       46.58     17.19 o
  -3   5  17       39.92       35.55     19.99 o
  -2   5  17       76.87       80.65     25.12 o
  -1   5  17       64.44       50.69     25.04 o
   0   5  17       67.22       51.60     17.03 o
   1   5  17       59.34       59.64     15.11 o
   2   5  17       78.37       52.70     40.52 o
   3   5  17       38.71       17.25     30.29 o
   4   5  17       28.35       28.90     32.40 o
   5   5  17        6.67       30.63     59.67 o
  -5   6  17       11.59        9.84     25.17 o
  -4   6  17       53.66       64.96     21.57 o
  -3   6  17       25.00       19.22     25.96 o
  -2   6  17       77.49       64.40     24.31 o
  -1   6  17       91.47       71.47     25.67 o
   0   6  17      149.37      182.44     19.21 o
   1   6  17      103.26       47.69     25.10 o
   2   6  17       74.03       51.89     39.65 o
   3   6  17       25.08       19.26     32.40 o
   4   6  17       46.54       10.25     22.13 o
   5   6  17       10.50        6.89     11.73 o
  -4   7  17       17.75       34.91     25.18 o
  -3   7  17        9.67        8.40     26.24 o
  -2   7  17       37.31       21.46     33.66 o
  -1   7  17        3.80        4.89     18.06 o
   0   7  17        0.39        7.70     17.32 o
   1   7  17        5.36       11.75     13.46 o
   2   7  17       30.76      -12.23     28.52 o
   3   7  17        5.94        1.05     11.09 o
   4   7  17       15.11        0.31     10.78 o
  -4   8  17        7.98       53.64     34.29 o
  -3   8  17       31.15       20.67     27.25 o
  -2   8  17       35.20       31.87     28.95 o
  -1   8  17       96.55       64.08     23.30 o
   0   8  17       83.91      239.12    105.33 o
   1   8  17      109.23       66.21     25.66 o
   2   8  17       31.56        1.91      7.14 o
   3   8  17       32.23        5.61     11.36 o
   4   8  17       10.65        4.79     12.29 o
  -3   9  17        7.56       20.49     27.93 o
  -2   9  17       17.41       21.02     32.29 o
  -1   9  17       10.60       22.36     26.64 o
   0   9  17       11.03        2.49     17.32 o
   1   9  17        7.03       12.47     16.20 o
   2   9  17       18.36        4.52      7.83 o
   3   9  17        6.91        6.71     14.96 o
  -3  10  17       23.21        8.56     27.73 o
  -2  10  17       40.99       50.17     38.76 o
  -1  10  17       20.98        1.77     26.71 o
   0  10  17      113.60      146.80     32.53 o
   1  10  17       26.77        4.31     37.72 o
   2  10  17       37.75       15.56     17.85 o
   3  10  17       26.04       45.98     55.74 o
  -1  11  17        0.78       -7.78     32.38 o
   0  11  17        4.24       -9.30     12.88 o
   1  11  17        0.47       -0.45     15.65 o
   0   0  18       26.91       17.66     25.91 o
   1   0  18       20.38       24.65     14.35 o
   2   0  18       17.61        4.73     15.12 o
   3   0  18       80.04       73.62     25.95 o
   4   0  18        6.03       10.12     10.76 o
   5   0  18       14.17       11.53     12.26 o
  -5   1  18       20.70       40.05     33.80 o
  -4   1  18       14.39       -6.85     19.66 o
  -3   1  18       82.89       70.69     24.96 o
  -2   1  18       44.64       11.47     13.45 o
  -1   1  18      234.02      271.12     27.34 o
   0   1  18       94.13      117.11     21.58 o
   1   1  18      234.89      236.45     29.94 o
   2   1  18       41.40       38.79     14.81 o
   3   1  18       95.43      101.89     31.67 o
   4   1  18       14.18       -6.21     27.23 o
   5   1  18       20.77        0.89     12.84 o
  -5   2  18        2.90      -28.66     35.86 o
  -4   2  18       12.31       25.40     24.07 o
  -3   2  18       13.86        7.85      9.16 o
  -2   2  18       12.77        9.41      7.30 o
  -1   2  18       41.18       45.35     16.25 o
   0   2  18       36.09       39.15     16.18 o
   1   2  18       42.83       40.23     20.42 o
   2   2  18       20.37       27.76     11.18 o
   3   2  18       15.70       39.95     34.26 o
   4   2  18       14.62       18.96     27.85 o
   5   2  18        1.97       15.88     42.72 o
  -5   3  18        7.27       -2.65     30.14 o
  -4   3  18      103.72      103.82     27.37 o
  -3   3  18       97.87      116.49     17.44 o
  -2   3  18      137.79      104.56     19.90 o
  -1   3  18      112.76      101.25     25.45 o
   0   3  18      258.61      296.47     35.23 o
   1   3  18      127.67      159.53     16.02 o
   2   3  18      137.08       88.53     30.80 o
   3   3  18       99.70      136.58     31.63 o
   4   3  18      100.72      102.59     54.89 o
   5   3  18       10.22       -4.15     50.41 o
  -5   4  18        1.93       11.02     39.18 o
  -4   4  18        6.32       11.55     20.85 o
  -3   4  18       52.75       48.14     19.30 o
  -2   4  18        4.09       -8.61     15.76 o
  -1   4  18       21.79       17.95     15.48 o
   0   4  18       46.39       30.27     14.34 o
   1   4  18       16.82       18.29     15.54 o
   2   4  18        1.32       17.66     26.27 o
   3   4  18       53.29       29.45     32.14 o
   4   4  18        8.29       -3.76     29.10 o
   5   4  18        2.30      -10.70     34.19 o
  -4   5  18        8.55        3.29     16.92 o
  -3   5  18       71.28       73.80     23.28 o
  -2   5  18        2.91        7.58     17.70 o
  -1   5  18      157.40      174.53     19.54 o
   0   5  18       77.44       24.25     13.95 o
   1   5  18      138.44      142.67     29.98 o
   2   5  18        1.98       -5.51     34.95 o
   3   5  18       79.40       21.20     30.31 o
   4   5  18       10.98       12.92     19.28 o
  -4   6  18       36.43       32.21     20.64 o
  -3   6  18       11.47       29.44     24.30 o
  -2   6  18       36.08       40.66     28.17 o
  -1   6  18       31.40       14.74     18.57 o
   0   6  18        0.51        5.25     12.91 o
   1   6  18       37.23        9.36      6.28 o
   2   6  18       39.81        2.03     33.25 o
   3   6  18        9.94       -1.22     32.07 o
   4   6  18       33.07       10.10     22.62 o
  -4   7  18       17.82       56.13     32.67 o
  -3   7  18       25.95       26.03     30.80 o
  -2   7  18      163.82      132.77     38.51 o
  -1   7  18       12.17        6.13     19.13 o
   0   7  18       83.08      128.66     17.93 o
   1   7  18       12.64        2.73      8.54 o
   2   7  18      142.51       96.15     76.54 o
   3   7  18       26.93       55.24     33.28 o
   4   7  18       16.16       -5.80     35.27 o
  -3   8  18        2.67       -3.47     28.62 o
  -2   8  18       11.32        5.81     26.11 o
  -1   8  18       31.99       31.67     20.50 o
   0   8  18        9.33       10.72     20.43 o
   1   8  18       31.17        5.95     28.01 o
   2   8  18        7.76      -11.33     18.28 o
   3   8  18        2.63       -6.29     13.21 o
  -2   9  18        8.36        5.71     32.50 o
  -1   9  18      103.73       84.59     31.33 o
   0   9  18        8.28       19.82     18.84 o
   1   9  18      106.45      146.79     48.40 o
   2   9  18        9.22        4.71      8.74 o
  -1  10  18       15.24       12.67     25.82 o
   0  10  18       11.58       65.59     34.96 o
   1  10  18       10.44      -15.10     30.26 o
   1   0  19      166.27      163.76     29.10 o
   2   0  19        1.83       -2.98     14.85 o
   3   0  19       42.12       67.62     25.34 o
   4   0  19        4.10        4.22     11.05 o
  -4   1  19       13.04       15.16     11.93 o
  -3   1  19        2.30        0.26      9.38 o
  -2   1  19        0.64       -1.47     13.06 o
  -1   1  19       54.29       39.67     18.56 o
   0   1  19        2.33       10.42     21.02 o
   1   1  19       56.78       42.88     20.50 o
   2   1  19        0.04       -7.60     16.55 o
   3   1  19        1.85        9.82     20.65 o
   4   1  19       13.60       -0.04     36.18 o
  -4   2  19        9.02       41.42     23.90 o
  -3   2  19       16.88        8.14     11.31 o
  -2   2  19      230.12      233.48     22.90 o
  -1   2  19       17.28       28.86     18.42 o
   0   2  19       99.87       97.85     28.85 o
   1   2  19       15.16       15.86     18.00 o
   2   2  19      226.88      203.28     85.24 o
   3   2  19       16.23       17.49     25.86 o
   4   2  19        3.35        1.62     24.01 o
  -4   3  19       23.77        9.77     19.16 o
  -3   3  19        1.05       -0.03     17.02 o
  -2   3  19        0.31       -8.24     13.11 o
  -1   3  19       20.67        9.39     12.66 o
   0   3  19        0.32      -12.37     13.49 o
   1   3  19       19.97        6.57     13.00 o
   2   3  19        0.27        1.06     27.82 o
   3   3  19        0.66       15.50     33.47 o
   4   3  19       16.64       16.88     30.01 o
  -4   4  19       38.98       14.82     33.02 o
  -3   4  19      102.85       77.58     20.55 o
  -2   4  19        2.58        0.90     23.79 o
  -1   4  19      172.25      158.46     31.33 o
   0   4  19        3.25        4.46      5.63 o
   1   4  19      180.93      194.51     21.48 o
   2   4  19        2.84       -6.95     29.66 o
   3   4  19      121.73      -16.36     47.75 o
   4   4  19       41.19       -5.31     50.23 o
  -4   5  19        2.39       37.22     40.11 o
  -3   5  19       18.44      -11.65     21.13 o
  -2   5  19       10.76       -4.27     17.91 o
  -1   5  19        6.32       -3.84      7.73 o
   0   5  19       24.62        3.20      6.38 o
   1   5  19        7.37      -13.52     37.55 o
   2   5  19       14.83        6.23     54.35 o
   3   5  19       23.36        3.53     36.90 o
   4   5  19        0.83       10.44     34.88 o
  -3   6  19       24.82       19.23     25.39 o
  -2   6  19       54.29       30.27     29.17 o
  -1   6  19       18.88       -0.82     14.65 o
   0   6  19      139.60      101.83     19.85 o
   1   6  19       12.56       -1.73     50.93 o
   2   6  19       55.49       17.01     34.68 o
   3   6  19       16.41        8.16     37.52 o
  -3   7  19        7.11        3.02     38.27 o
  -2   7  19       28.35       51.02     41.45 o
  -1   7  19        0.18       -2.79     17.24 o
   0   7  19       61.05       31.50     12.03 o
   1   7  19        0.02        4.76     10.74 o
   2   7  19       24.58       38.82     34.99 o
   3   7  19        6.41       16.09     19.88 o
  -2   8  19       17.38      -23.27     29.70 o
  -1   8  19       68.52       63.96     26.49 o
   0   8  19       18.84        9.05     10.34 o
   1   8  19       65.05       49.43     52.23 o
   2   8  19       24.15       20.21     30.00 o
  -1   9  19        3.64       17.97     30.43 o
   0   9  19        6.84      -12.80     31.70 o
   1   9  19        2.16       22.65     30.47 o
   0   0  20        0.25      -26.26     47.50 o
   1   0  20        0.05       17.07     18.03 o
   2   0  20       37.67       35.03     40.75 o
   3   0  20        0.37       13.30     28.37 o
   4   0  20        5.41       14.79     32.01 o
  -4   1  20        8.25       17.47     19.28 o
  -3   1  20       49.55       79.10     39.92 o
  -2   1  20       54.68       44.60     17.82 o
  -1   1  20       70.34       53.29     22.13 o
   0   1  20       59.96       44.14     16.35 o
   1   1  20       94.34       79.55     22.60 o
   2   1  20       63.08       95.56     35.48 o
   3   1  20       55.05       70.32     39.79 o
   4   1  20       10.68       19.71     31.91 o
  -4   2  20       13.71       27.99     32.91 o
  -3   2  20        1.29       15.30     22.85 o
  -2   2  20       45.29       33.04     21.58 o
  -1   2  20        4.27      -10.21     23.29 o
   0   2  20        0.23       -5.99     20.54 o
   1   2  20        3.74       19.75     20.23 o
   2   2  20       44.55       55.79     31.76 o
   3   2  20        1.77       10.85     34.33 o
   4   2  20       13.51        3.56     42.64 o
  -3   3  20       24.43       49.39     25.00 o
  -2   3  20       75.65       52.46     24.73 o
  -1   3  20       38.38       40.90     15.36 o
   0   3  20      143.44      143.84     42.80 o
   1   3  20       31.93       18.03     12.26 o
   2   3  20       75.74       40.05     72.20 o
   3   3  20       21.84       -0.09     26.48 o
  -3   4  20       25.77       16.82     28.43 o
  -2   4  20       11.11       12.21     14.23 o
  -1   4  20        1.86        5.76     10.76 o
   0   4  20        0.31       -2.55     15.74 o
   1   4  20        2.83        0.91     29.98 o
   2   4  20        9.42       -1.03     38.06 o
   3   4  20       22.84        7.68     41.05 o
  -3   5  20       28.27       41.62     23.77 o
  -2   5  20        7.42       -5.55     19.76 o
  -1   5  20      109.63       80.91     35.62 o
   0   5  20       22.15        4.82      6.11 o
   1   5  20      120.40       54.76     87.74 o
   2   5  20       10.28        1.34     32.35 o
   3   5  20       29.76       10.08     47.00 o
  -2   6  20        2.99        4.66     22.64 o
  -1   6  20       11.40        6.97     17.61 o
   0   6  20        0.11       13.32     11.73 o
   1   6  20       13.96       17.30     41.50 o
   2   6  20        1.92       -7.01     61.81 o
  -2   7  20      104.58       70.05     37.15 o
  -1   7  20       18.29       10.10     20.63 o
   0   7  20       20.97       18.76     20.98 o
   1   7  20       19.97      -10.74     41.93 o
   2   7  20      103.12       -4.38     41.78 o
   0   8  20        0.81      199.46    133.31 o
   1   0  21      108.76       85.20     26.00 o
   2   0  21        0.05       -3.38     23.18 o
   3   0  21       27.59       62.61     41.38 o
  -3   1  21        4.82       28.20     33.08 o
  -2   1  21        5.47        9.06     32.38 o
  -1   1  21        1.72        1.88     21.69 o
   0   1  21        0.17      -12.42     22.45 o
   1   1  21        2.35        6.22     18.49 o
   2   1  21        7.96        0.36     29.83 o
   3   1  21        4.53       19.26     25.44 o
  -3   2  21        0.36       38.29     28.76 o
  -2   2  21       37.25       56.47     25.12 o
  -1   2  21        5.12        5.71     16.36 o
   0   2  21      114.02       99.45     21.44 o
   1   2  21        6.59       32.38     31.03 o
   2   2  21       38.04       18.18     39.36 o
   3   2  21        0.40       13.98     37.96 o
  -2   3  21       12.38        1.60      8.52 o
  -1   3  21        3.66       -0.53     20.28 o
   0   3  21       11.68        6.25     16.85 o
   1   3  21        2.80       25.60     39.90 o
   2   3  21       10.90       34.39     30.57 o
  -2   4  21       14.11        5.33     11.06 o
  -1   4  21       58.94       36.32     24.75 o
   0   4  21       42.31        6.37     22.96 o
   1   4  21       56.25       41.63     36.35 o
   2   4  21       12.37        3.78     39.14 o
  -1   5  21        2.30        2.51      7.63 o
   0   5  21        0.30       17.28     50.06 o
   1   5  21        1.74       -3.52     31.78 o
   0   6  21       76.00       93.16     40.23 o
   0   0  22        1.39        5.01     29.64 o
   1   0  22        0.29        5.14     33.89 o
  -1   1  22       38.23       39.97     17.41 o
   0   1  22       39.81       30.91     20.78 o
   1   1  22       33.16        3.83     29.48 o
  -1   2  22        3.87       10.63     22.40 o
   0   2  22        2.22       17.98     19.57 o
   1   2  22        4.34        6.10     23.91 o
   0   3  22       61.48       44.25     17.10 o
 
